# Supplementary material for: Metagenomic Analysis Reveals Previously Undescribed Bat Coronavirus Strains in Eswatini
Source: Ecohealth. 2021 Dec 30;18(4):421–8. doi: 10.1007/s10393-021-01567-3 (PMC8718178; doi:10.1007/s10393-021-01567-3)
Supplement: Supplementary file 1 — Supplementary file1 (XLSX 52 KB) [file 10393_2021_1567_MOESM1_ESM.xlsx]

## Sheet: Sheet2
Supplementary Table 1. Summary of BLAST search results for coronavirus genome fragments (<20,000 nt). Sequences were searched against a database of all nucleotide sequences in Genbank with taxid Coronaviridae >1000 nt. Shown are the top five hits for each sequence.
Bat and contig ID	Match Accession Number	Percent identitcal matches	Alignment length	Mismatches	Number gap openings	Query alignment start	Query alignment end	Subject alignment start	Subject alignment end	E-value	Bitscore	Query length	Subject length	Subject title
Bat166_contig-10056000009	HQ728486.1	99.744	391	1	0	1	391	13651	13261	0	701	391	15480	HQ728486.1 Chaerephon bat coronavirus/Kenya/KY22/2006 polyprotein (ORF1ab) gene, partial cds; and spike protein (S), ORF3 protein (ORF3), envelope protein (E), membrane protein (M), nucleocapsid protein (N), hypothetical protein ORFx (ORFx) genes, complete cds
Bat166_contig-10056000009	MK472070.1	84.319	389	61	0	1	389	26195	25807	1.39e-118	427	391	28009	MK472070.1 Alphacoronavirus sp. isolate WA3607, complete genome
Bat166_contig-10056000009	KJ473807.1	81.299	385	72	0	5	389	25878	25494	9.36e-102	370	391	27608	KJ473807.1 BtRf-AlphaCoV/HuB2013, complete genome
Bat166_contig-10056000009	NC_028814.1	81.299	385	72	0	5	389	25878	25494	9.36e-102	370	391	27608	NC_028814.1 BtRf-AlphaCoV/HuB2013, complete genome
Bat166_contig-10056000009	KJ473810.1	81.039	385	73	0	5	389	25898	25514	3.98e-100	366	391	27576	KJ473810.1 BtMs-AlphaCoV/GS2013, complete genome
Bat166_contig-11000007	HQ728486.1	95.462	595	27	0	1	595	4430	3836	0	952	595	15480	HQ728486.1 Chaerephon bat coronavirus/Kenya/KY22/2006 polyprotein (ORF1ab) gene, partial cds; and spike protein (S), ORF3 protein (ORF3), envelope protein (E), membrane protein (M), nucleocapsid protein (N), and hypothetical protein ORFx (ORFx) genes, complete cds
Bat166_contig-11000007	MK472070.1	81.788	593	108	0	2	594	16927	16335	1.28e-165	583	595	28009	MK472070.1 Alphacoronavirus sp. isolate WA3607, complete genome
Bat166_contig-11000007	MN611525.1	80.508	590	115	0	2	591	16820	16231	3.21e-154	546	595	28169	MN611525.1 Hipposideros pomona bat coronavirus CHB25 isolate CHB0025, complete genome
Bat166_contig-11000007	HQ728480.1	80.169	590	117	0	2	591	4429	3840	1.66e-151	537	595	15474	HQ728480.1 Cardioderma bat coronavirus/Kenya/KY43/2006 polyprotein (ORF1ab) gene, partial cds; and spike protein (S), ORF3 protein (ORF3), envelope protein (E), membrane protein (M), nucleocapsid protein (N), and hypothetical protein ORFx (ORFx) genes, complete cds
Bat166_contig-11000007	EF434378.1	79.492	590	121	0	2	591	1649	1060	4.46e-146	519	595	1782	EF434378.1 Bat coronavirus Shandong/977/2006 helicase (Hel) gene, partial cds
Bat166_contig-129000001	MK472070.1	77.124	612	138	2	1	611	9215	8605	2.63e-130	466	632	28009	MK472070.1 Alphacoronavirus sp. isolate WA3607, complete genome
Bat166_contig-129000001	MG916902.1	75	612	146	5	1	608	9110	8502	1.12e-109	398	632	29074	MG916902.1 Bat coronavirus BtCoV/Rh/YN2012 isolate BtCoV/Rh/YN2012_Rs4125, complete genome
Bat166_contig-129000001	MK720945.1	75.288	607	140	7	1	602	9103	8502	3.91e-109	397	632	29201	MK720945.1 Rhinolophus bat coronavirus HKU32 strain TLC26A, complete genome
Bat166_contig-129000001	MK720946.1	75.124	607	141	7	1	602	9103	8502	4.76e-108	392	632	29201	MK720946.1 Rhinolophus bat coronavirus HKU32 strain TLC28A, complete genome
Bat166_contig-129000001	MG916903.1	74.51	612	149	5	1	608	9110	8502	7.07e-106	385	632	29076	MG916903.1 Bat coronavirus BtCoV/Rh/YN2012 isolate BtCoV/Rh/YN2012_Rs4259, complete genome
Bat166_contig-14000005	HQ728486.1	98.3	1353	23	0	1	1353	14128	15480	0	2337	1355	15480	HQ728486.1 Chaerephon bat coronavirus/Kenya/KY22/2006 polyprotein (ORF1ab) gene, partial cds; and spike protein (S), ORF3 protein (ORF3), envelope protein (E), membrane protein (M), nucleocapsid protein (N), and hypothetical protein ORFx (ORFx) genes, complete cds
Bat166_contig-14000005	MK472070.1	79.487	312	48	9	1030	1337	27710	28009	2.81e-64	249	1355	28009	MK472070.1 Alphacoronavirus sp. isolate WA3607, complete genome
Bat166_contig-14000005	HQ728480.1	75.636	275	55	9	1082	1351	15207	15474	2.63e-39	165	1355	15474	HQ728480.1 Cardioderma bat coronavirus/Kenya/KY43/2006 polyprotein (ORF1ab) gene, partial cds; and spike protein (S), ORF3 protein (ORF3), envelope protein (E), membrane protein (M), nucleocapsid protein (N), and hypothetical protein ORFx (ORFx) genes, complete cds
Bat166_contig-14000005	MG916904.1	76.245	261	44	11	1087	1338	28500	28751	3.91e-37	159	1355	28751	MG916904.1 Bat coronavirus BtCoV/Rh/YN2012 isolate BtCoV/Rh/YN2012_Ra13591, complete genome
Bat166_contig-14000005	MK211373.1	76.154	260	47	10	1096	1348	28858	29109	3.91e-37	159	1355	29109	MK211373.1 Coronavirus BtRs-AlphaCoV/YN2018, complete genome
Bat166_contig-17000010	MK472070.1	80.774	1628	313	0	11	1638	10717	12344	0	1526	1640	28009	MK472070.1 Alphacoronavirus sp. isolate WA3607, complete genome
Bat166_contig-17000010	KJ473807.1	76.834	1636	365	5	11	1639	10395	12023	0	1232	1640	27608	KJ473807.1 BtRf-AlphaCoV/HuB2013, complete genome
Bat166_contig-17000010	NC_028814.1	76.834	1636	365	5	11	1639	10395	12023	0	1232	1640	27608	NC_028814.1 BtRf-AlphaCoV/HuB2013, complete genome
Bat166_contig-17000010	KJ473810.1	76.773	1636	366	5	11	1639	10415	12043	0	1228	1640	27576	KJ473810.1 BtMs-AlphaCoV/GS2013, complete genome
Bat166_contig-17000010	MG916902.1	76.532	1632	379	2	9	1638	10604	12233	0	1212	1640	29074	MG916902.1 Bat coronavirus BtCoV/Rh/YN2012 isolate BtCoV/Rh/YN2012_Rs4125, complete genome
Bat166_contig-171000002	MN611525.1	71.429	245	68	2	1	244	10181	9938	1.65e-26	120	249	28169	MN611525.1 Hipposideros pomona bat coronavirus CHB25 isolate CHB0025, complete genome
Bat166_contig-171000002	MK472070.1	73.77	183	48	0	56	238	10230	10048	7e-25	114	249	28009	MK472070.1 Alphacoronavirus sp. isolate WA3607, complete genome
Bat166_contig-171000002	MN065811.1	73.298	191	49	2	56	245	10199	10010	1.04e-22	108	249	28119	MN065811.1 Bat alphacoronavirus strain BtCoV/008_16/M.bra/FIN/2016, complete genome
Bat166_contig-171000002	MK720946.1	73.684	190	46	4	57	244	10117	9930	1.27e-21	104	249	29201	MK720946.1 Rhinolophus bat coronavirus HKU32 strain TLC28A, complete genome
Bat166_contig-171000002	KJ473810.1	71.809	188	53	0	57	244	9924	9737	1.54e-20	101	249	27576	KJ473810.1 BtMs-AlphaCoV/GS2013, complete genome
Bat166_contig-18666000001	MK472070.1	74.723	451	114	0	32	482	819	369	1.74e-80	300	483	28009	MK472070.1 Alphacoronavirus sp. isolate WA3607, complete genome
Bat166_contig-18666000001	MG923573.2	72.848	302	80	2	183	483	688	388	7.42e-41	168	483	15837	MG923573.2 Bat alphacoronavirus isolate BtCoV/012_16/M.dau/FIN/2016 polyprotein gene, complete cds
Bat166_contig-18666000001	MG923574.2	71.854	302	83	2	183	483	691	391	1.63e-36	155	483	28045	MG923574.2 Bat alphacoronavirus isolate BtCoV/020_16/M.dau/FIN/2016 polyprotein, spike protein, hypothetical protein, envelope protein, membrane protein, and nucleocapsid protein genes, complete cds
Bat166_contig-18666000001	MK211373.1	66.955	463	149	4	21	481	872	412	1.87e-29	132	483	29109	MK211373.1 Coronavirus BtRs-AlphaCoV/YN2018, complete genome
Bat166_contig-18666000001	MN065811.1	69.536	302	90	2	183	483	706	406	2.77e-27	123	483	28119	MN065811.1 Bat alphacoronavirus strain BtCoV/008_16/M.bra/FIN/2016, complete genome
Bat166_contig-19000006	HQ728486.1	97.08	959	28	0	1	959	6727	5769	0	1604	959	15480	HQ728486.1 Chaerephon bat coronavirus/Kenya/KY22/2006 polyprotein (ORF1ab) gene, partial cds; and spike protein (S), ORF3 protein (ORF3), envelope protein (E), membrane protein (M), nucleocapsid protein (N), and hypothetical protein ORFx (ORFx) genes, complete cds
Bat166_contig-19000006	MK472070.1	76.255	956	227	0	1	956	19222	18267	0	701	959	28009	MK472070.1 Alphacoronavirus sp. isolate WA3607, complete genome
Bat166_contig-19000006	MN611525.1	75.079	955	236	2	3	956	19113	18160	0	643	959	28169	MN611525.1 Hipposideros pomona bat coronavirus CHB25 isolate CHB0025, complete genome
Bat166_contig-19000006	KR265846.1	74.733	938	228	8	16	950	19253	18322	3.32e-169	596	959	27993	KR265846.1 Porcine epidemic diarrhea virus strain USA/Missouri270/2014 from USA, complete genome
Bat166_contig-19000006	MH052689.1	74.733	938	228	8	16	950	19298	18367	3.32e-169	596	959	28032	MH052689.1 Porcine epidemic diarrhea virus isolate KNU-1710, complete genome
Bat166_contig-21000007	HQ728486.1	98.503	1269	19	0	5	1273	3357	2089	0	2204	1274	15480	HQ728486.1 Chaerephon bat coronavirus/Kenya/KY22/2006 polyprotein (ORF1ab) gene, partial cds; and spike protein (S), ORF3 protein (ORF3), envelope protein (E), membrane protein (M), nucleocapsid protein (N), and hypothetical protein ORFx (ORFx) genes, complete cds
Bat166_contig-21000007	MK472070.1	79.544	1271	256	4	5	1273	15855	14587	0	1106	1274	28009	MK472070.1 Alphacoronavirus sp. isolate WA3607, complete genome
Bat166_contig-21000007	MG916902.1	78.268	1270	274	2	5	1273	15747	14479	0	1040	1274	29074	MG916902.1 Bat coronavirus BtCoV/Rh/YN2012 isolate BtCoV/Rh/YN2012_Rs4125, complete genome
Bat166_contig-21000007	MG916904.1	78.216	1267	272	2	7	1271	15770	14506	0	1036	1274	28751	MG916904.1 Bat coronavirus BtCoV/Rh/YN2012 isolate BtCoV/Rh/YN2012_Ra13591, complete genome
Bat166_contig-21000007	MG916903.1	78.189	1270	275	2	5	1273	15747	14479	0	1035	1274	29076	MG916903.1 Bat coronavirus BtCoV/Rh/YN2012 isolate BtCoV/Rh/YN2012_Rs4259, complete genome
Bat166_contig-22000001	HQ728486.1	96.966	725	22	0	1	725	3846	3122	0	1209	725	15480	HQ728486.1 Chaerephon bat coronavirus/Kenya/KY22/2006 polyprotein (ORF1ab) gene, partial cds; and spike protein (S), ORF3 protein (ORF3), envelope protein (E), membrane protein (M), nucleocapsid protein (N), and hypothetical protein ORFx (ORFx) genes, complete cds
Bat166_contig-22000001	MK472070.1	79.339	726	148	2	1	725	16344	15620	1.47e-178	627	725	28009	MK472070.1 Alphacoronavirus sp. isolate WA3607, complete genome
Bat166_contig-22000001	MG916904.1	79.529	679	135	2	24	700	16238	15562	3.03e-168	593	725	28751	MG916904.1 Bat coronavirus BtCoV/Rh/YN2012 isolate BtCoV/Rh/YN2012_Ra13591, complete genome
Bat166_contig-22000001	MG916902.1	78.261	713	155	0	13	725	16224	15512	1.29e-166	588	725	29074	MG916902.1 Bat coronavirus BtCoV/Rh/YN2012 isolate BtCoV/Rh/YN2012_Rs4125, complete genome
Bat166_contig-22000001	MK720945.1	78.121	713	156	0	13	725	16217	15505	1.57e-165	583	725	29201	MK720945.1 Rhinolophus bat coronavirus HKU32 strain TLC26A, complete genome
Bat166_contig-26000003	EU420139.1	68.687	297	85	6	667	959	22409	22117	1.37e-18	97.8	1645	28773	EU420139.1 Bat coronavirus HKU8 strain AFCD77, complete genome
Bat166_contig-26000003	NC_010438.1	68.687	297	85	6	667	959	22409	22117	1.37e-18	97.8	1645	28773	NC_010438.1 Bat coronavirus HKU8, complete genome
Bat166_contig-26000003	KP143507.1	72.973	148	40	0	675	822	21729	21582	7.07e-16	87.8	1645	28984	KP143507.1 Feline coronavirus isolate 27C, complete genome
Bat166_contig-26000003	KP143508.1	72.973	148	40	0	675	822	21729	21582	7.07e-16	87.8	1645	28967	KP143508.1 Feline coronavirus isolate 28O, complete genome
Bat166_contig-26000003	KP143509.1	72.973	148	40	0	675	822	21729	21582	7.07e-16	87.8	1645	28968	KP143509.1 Feline coronavirus isolate 65F, complete genome
Bat166_contig-30000009	HQ728486.1	98.392	1244	20	0	1	1244	5676	4433	0	2154	1244	15480	HQ728486.1 Chaerephon bat coronavirus/Kenya/KY22/2006 polyprotein (ORF1ab) gene, partial cds; and spike protein (S), ORF3 protein (ORF3), envelope protein (E), membrane protein (M), nucleocapsid protein (N), and hypothetical protein ORFx (ORFx) genes, complete cds
Bat166_contig-30000009	MK472070.1	82.784	1243	211	1	1	1243	18171	16932	0	1276	1244	28009	MK472070.1 Alphacoronavirus sp. isolate WA3607, complete genome
Bat166_contig-30000009	MH938448.1	78.1	1242	253	11	1	1234	17788	16558	0	982	1244	27862	MH938448.1 Alphacoronavirus Bat-CoV/P.kuhlii/Italy/206645-41/2011, complete genome
Bat166_contig-30000009	MG916902.1	76.471	1241	289	1	3	1243	18061	16824	0	921	1244	29074	MG916902.1 Bat coronavirus BtCoV/Rh/YN2012 isolate BtCoV/Rh/YN2012_Rs4125, complete genome
Bat166_contig-30000009	MG916903.1	76.471	1241	289	1	3	1243	18061	16824	0	921	1244	29076	MG916903.1 Bat coronavirus BtCoV/Rh/YN2012 isolate BtCoV/Rh/YN2012_Rs4259, complete genome
Bat166_contig-30000012	MK472070.1	70.37	324	96	0	83	406	10617	10294	4.84e-36	152	414	28009	MK472070.1 Alphacoronavirus sp. isolate WA3607, complete genome
Bat166_contig-30000012	KJ473795.1	67.442	258	76	5	65	318	11150	10897	1.3e-11	72.5	414	28310	KJ473795.1 BtMf-AlphaCoV/AH2011, complete genome
Bat166_contig-30000012	MN611524.1	67.568	259	74	6	65	318	11142	10889	1.3e-11	71.6	414	28316	MN611524.1 Miniopterus schreibersii bat coronavirus 1-related isolate 161454, complete genome
Bat166_contig-30000012	EU420138.1	68.199	261	69	9	65	318	11152	10899	4.54e-11	69.8	414	28326	EU420138.1 Miniopterus bat coronavirus 1, complete genome
Bat166_contig-30000012	KJ473796.1	67.188	256	80	4	65	318	11151	10898	4.54e-11	69.8	414	28311	KJ473796.1 BtMf-AlphaCoV/JX2012, complete genome
Bat166_contig-3000002	MK472070.1	69.282	3939	1122	44	213	4116	3426	7311	0	1530	4121	28009	MK472070.1 Alphacoronavirus sp. isolate WA3607, complete genome
Bat166_contig-3000002	MG916903.1	66.602	2069	607	35	2095	4121	5185	7211	4.19e-150	535	4121	29076	MG916903.1 Bat coronavirus BtCoV/Rh/YN2012 isolate BtCoV/Rh/YN2012_Rs4259, complete genome
Bat166_contig-3000002	MG916902.1	66.489	2068	611	33	2095	4121	5185	7211	5.1e-149	531	4121	29074	MG916902.1 Bat coronavirus BtCoV/Rh/YN2012 isolate BtCoV/Rh/YN2012_Rs4125, complete genome
Bat166_contig-3000002	MG916901.1	69.786	1261	357	14	2876	4121	5990	7241	3.92e-144	516	4121	29102	MG916901.1 Bat coronavirus BtCoV/Rh/YN2012 isolate BtCoV/Rh/YN2012_Rs3376, complete genome
Bat166_contig-3000002	MK211373.1	69.42	1259	361	14	2878	4121	5983	7232	1.28e-137	494	4121	29109	MK211373.1 Coronavirus BtRs-AlphaCoV/YN2018, complete genome
Bat166_contig-41058000008	HQ728486.1	97.836	1063	23	0	1	1063	1999	937	0	1814	1063	15480	HQ728486.1 Chaerephon bat coronavirus/Kenya/KY22/2006 polyprotein (ORF1ab) gene, partial cds; and spike protein (S), ORF3 protein (ORF3), envelope protein (E), membrane protein (M), nucleocapsid protein (N), and hypothetical protein ORFx (ORFx) genes, complete cds
Bat166_contig-41058000008	MK472070.1	81.433	1061	197	0	1	1061	14497	13437	0	1026	1063	28009	MK472070.1 Alphacoronavirus sp. isolate WA3607, complete genome
Bat166_contig-41058000008	KF294378.1	78.947	1064	218	4	1	1061	7597	6537	0	897	1063	13640	KF294378.1 Lushi Ml bat coronavirus isolate Neixiang-52 orf1ab polyprotein gene, partial cds
Bat166_contig-41058000008	MG916904.1	78.645	1063	227	0	1	1063	14414	13352	0	894	1063	28751	MG916904.1 Bat coronavirus BtCoV/Rh/YN2012 isolate BtCoV/Rh/YN2012_Ra13591, complete genome
Bat166_contig-41058000008	KJ473810.1	78.665	1064	225	2	1	1063	14198	13136	0	889	1063	27576	KJ473810.1 BtMs-AlphaCoV/GS2013, complete genome
Bat166_contig-42000006	HQ728486.1	85.673	349	50	0	1	349	12287	11939	4.07e-112	405	354	15480	HQ728486.1 Chaerephon bat coronavirus/Kenya/KY22/2006 polyprotein (ORF1ab) gene, partial cds; and spike protein (S), ORF3 protein (ORF3), envelope protein (E), membrane protein (M), nucleocapsid protein (N), and hypothetical protein ORFx (ORFx) genes, complete cds
Bat166_contig-42000006	KJ473799.1	75.33	227	46	5	132	353	25111	24890	2.12e-33	144	354	28765	KJ473799.1 BtMf-AlphaCoV/FJ2012, complete genome
Bat166_contig-42000006	KJ473800.1	73.568	227	50	5	132	353	25111	24890	5.68e-28	126	354	28735	KJ473800.1 BtMf-AlphaCoV/HeN2013, complete genome
Bat166_contig-42000006	MN611518.1	73.128	227	51	5	132	353	25108	24887	6.92e-27	122	354	28751	MN611518.1 Miniopterus pusillus bat coronavirus HKU8-related isolate 6610, complete genome
Bat166_contig-42000006	KJ473797.1	72.646	223	59	2	132	353	25134	24913	2.42e-26	121	354	28758	KJ473797.1 BtMf-AlphaCoV/GD2012, complete genome
Bat166_contig-47628000001	HQ728486.1	96.411	418	12	1	1	418	13035	12621	0	685	420	15480	HQ728486.1 Chaerephon bat coronavirus/Kenya/KY22/2006 polyprotein (ORF1ab) gene, partial cds; and spike protein (S), ORF3 protein (ORF3), envelope protein (E), membrane protein (M), nucleocapsid protein (N), and hypothetical protein ORFx (ORFx) genes, complete cds
Bat166_contig-47628000001	KJ473800.1	76.382	398	88	5	25	420	25964	25571	1.71e-73	278	420	28735	KJ473800.1 BtMf-AlphaCoV/HeN2013, complete genome
Bat166_contig-47628000001	MN611518.1	76.382	398	88	5	25	420	25961	25568	1.71e-73	278	420	28751	MN611518.1 Miniopterus pusillus bat coronavirus HKU8-related isolate 6610, complete genome
Bat166_contig-47628000001	KJ473798.1	75.879	398	90	5	25	420	25948	25555	8.87e-71	269	420	28755	KJ473798.1 BtMf-AlphaCoV/HuB2013, complete genome
Bat166_contig-47628000001	KJ473799.1	75.879	398	90	5	25	420	25964	25571	8.87e-71	269	420	28765	KJ473799.1 BtMf-AlphaCoV/FJ2012, complete genome
Bat166_contig-52000000	HQ728486.1	75.478	1203	286	3	10	1206	10662	11861	0	835	1208	15480	HQ728486.1 Chaerephon bat coronavirus/Kenya/KY22/2006 polyprotein (ORF1ab) gene, partial cds; and spike protein (S), ORF3 protein (ORF3), envelope protein (E), membrane protein (M), nucleocapsid protein (N), and hypothetical protein ORFx (ORFx) genes, complete cds
Bat166_contig-52000000	KJ473798.1	74.621	792	201	0	26	817	23620	24411	7.62e-147	523	1208	28755	KJ473798.1 BtMf-AlphaCoV/HuB2013, complete genome
Bat166_contig-52000000	EU420139.1	69.656	1193	323	16	11	1182	23626	24800	6.68e-135	483	1208	28773	EU420139.1 Bat coronavirus HKU8 strain AFCD77, complete genome
Bat166_contig-52000000	NC_010438.1	69.656	1193	323	16	11	1182	23626	24800	6.68e-135	483	1208	28773	NC_010438.1 Bat coronavirus HKU8, complete genome
Bat166_contig-52000000	JQ989272.1	71.625	874	215	11	24	876	23231	24092	7.14e-122	439	1208	28483	JQ989272.1 Hipposideros bat coronavirus HKU10 isolate TLC1343A, complete genome
Bat166_contig-54915000008	HQ728486.1	96.284	296	11	0	1	296	12605	12310	4.37e-136	485	296	15480	HQ728486.1 Chaerephon bat coronavirus/Kenya/KY22/2006 polyprotein (ORF1ab) gene, partial cds; and spike protein (S), ORF3 protein (ORF3), envelope protein (E), membrane protein (M), nucleocapsid protein (N), and hypothetical protein ORFx (ORFx) genes, complete cds
Bat166_contig-54915000008	MK472070.1	70.99	293	73	6	8	294	25144	24858	3.85e-29	130	296	28009	MK472070.1 Alphacoronavirus sp. isolate WA3607, complete genome
Bat166_contig-54915000008	KJ473800.1	68.817	279	73	9	17	288	25541	25270	1.44e-15	84.2	296	28735	KJ473800.1 BtMf-AlphaCoV/HeN2013, complete genome
Bat166_contig-54915000008	KJ473798.1	67.384	279	77	8	17	288	25525	25254	3.16e-11	70.7	296	28755	KJ473798.1 BtMf-AlphaCoV/HuB2013, complete genome
Bat166_contig-54915000008	MN611518.1	69.333	225	55	9	71	288	25484	25267	1.1e-10	68	296	28751	MN611518.1 Miniopterus pusillus bat coronavirus HKU8-related isolate 6610, complete genome
Bat166_contig-5742000003	HQ728486.1	72.816	206	56	0	9	214	10547	10342	1.93e-26	120	287	15480	HQ728486.1 Chaerephon bat coronavirus/Kenya/KY22/2006 polyprotein (ORF1ab) gene, partial cds; and spike protein (S), ORF3 protein (ORF3), envelope protein (E), membrane protein (M), nucleocapsid protein (N), and hypothetical protein ORFx (ORFx) genes, complete cds
Bat166_contig-5742000003	HQ728480.1	73.37	184	49	0	8	191	10554	10371	9.98e-24	112	287	15474	HQ728480.1 Cardioderma bat coronavirus/Kenya/KY43/2006 polyprotein (ORF1ab) gene, partial cds; and spike protein (S), ORF3 protein (ORF3), envelope protein (E), membrane protein (M), nucleocapsid protein (N), and hypothetical protein ORFx (ORFx) genes, complete cds
Bat166_contig-5742000003	KY073746.1	72.775	191	52	0	1	191	23157	22967	9.98e-24	111	287	28442	KY073746.1 NL63-related bat coronavirus strain BtKYNL63-15, complete genome
Bat166_contig-5742000003	MH938449.1	72.165	194	52	2	1	193	22767	22575	1.81e-20	100	287	28128	MH938449.1 Alphacoronavirus Bat-CoV/P.kuhlii/Italy/3398-19/2015, complete genome
Bat166_contig-5742000003	MK472070.1	72.414	174	48	0	5	178	23076	22903	6.3e-20	98.7	287	28009	MK472070.1 Alphacoronavirus sp. isolate WA3607, complete genome
Bat166_contig-62000008	HQ728486.1	97.498	1439	36	0	483	1921	8055	6617	0	2434	1921	15480	HQ728486.1 Chaerephon bat coronavirus/Kenya/KY22/2006 polyprotein (ORF1ab) gene, partial cds; and spike protein (S), ORF3 protein (ORF3), envelope protein (E), membrane protein (M), nucleocapsid protein (N), and hypothetical protein ORFx (ORFx) genes, complete cds
Bat166_contig-62000008	MK472070.1	80.5	1441	279	2	481	1920	20552	19113	0	1325	1921	28009	MK472070.1 Alphacoronavirus sp. isolate WA3607, complete genome
Bat166_contig-62000008	MH687948.1	75.837	1403	336	1	487	1886	20631	19229	0	1001	1921	28255	MH687948.1 Alphacoronavirus sp. strain VZ_AlphaCoV_16715_7, complete genome
Bat166_contig-62000008	MH687967.1	75.837	1403	336	1	487	1886	20217	18815	0	1001	1921	27726	MH687967.1 Alphacoronavirus sp. strain VZ_AlphaCoV_20745_8, complete genome
Bat166_contig-62000008	MH687954.1	75.766	1403	337	1	487	1886	20631	19229	0	996	1921	28240	MH687954.1 Alphacoronavirus sp. strain VZ_AlphaCoV_16845_24, complete genome
Bat166_contig-72000000	MK472070.1	67.557	786	245	6	773	1553	2634	1854	9.26e-65	251	1555	28009	MK472070.1 Alphacoronavirus sp. isolate WA3607, complete genome
Bat166_contig-72000000	KJ473807.1	66.882	465	142	7	206	664	2951	2493	9.28e-27	124	1555	27608	KJ473807.1 BtRf-AlphaCoV/HuB2013, complete genome
Bat166_contig-72000000	NC_028814.1	66.882	465	142	7	206	664	2951	2493	9.28e-27	124	1555	27608	NC_028814.1 BtRf-AlphaCoV/HuB2013, complete genome
Bat166_contig-72000000	KJ473810.1	68.881	286	87	2	206	490	2968	2684	7.13e-22	108	1555	27576	KJ473810.1 BtMs-AlphaCoV/GS2013, complete genome
Bat166_contig-72000000	KU291448.1	67.657	303	93	2	201	503	3108	2811	1.06e-19	101	1555	27022	KU291448.1 Human coronavirus 229E isolate HCoV-229E/BN1/GER/2015, complete genome
Bat166_contig-93000000	MK472070.1	77.545	717	159	2	2	717	9196	9911	1.8e-158	561	729	28009	MK472070.1 Alphacoronavirus sp. isolate WA3607, complete genome
Bat166_contig-93000000	MG916903.1	76.395	699	165	0	2	700	9091	9789	1.92e-145	517	729	29076	MG916903.1 Bat coronavirus BtCoV/Rh/YN2012 isolate BtCoV/Rh/YN2012_Rs4259, complete genome
Bat166_contig-93000000	MG916902.1	76.301	692	164	0	9	700	9098	9789	2.85e-143	509	729	29074	MG916902.1 Bat coronavirus BtCoV/Rh/YN2012 isolate BtCoV/Rh/YN2012_Rs4125, complete genome
Bat166_contig-93000000	MG916901.1	76.143	700	165	2	2	700	9121	9819	4.24e-141	503	729	29102	MG916901.1 Bat coronavirus BtCoV/Rh/YN2012 isolate BtCoV/Rh/YN2012_Rs3376, complete genome
Bat166_contig-93000000	MK211373.1	76.143	700	165	2	2	700	9112	9810	4.24e-141	503	729	29109	MK211373.1 Coronavirus BtRs-AlphaCoV/YN2018, complete genome
Bat166_contig-9974000012	MK472070.1	71.459	466	133	0	81	546	8168	8633	1.64e-62	242	548	28009	MK472070.1 Alphacoronavirus sp. isolate WA3607, complete genome
Bat166_contig-9974000012	MK472071.1	70.44	477	141	0	1	477	7446	7922	1.26e-57	225	548	27535	MK472071.1 Alphacoronavirus sp. isolate WAAlc1, complete genome
Bat166_contig-9974000012	MG916904.1	71.613	465	126	6	83	544	8090	8551	4.39e-57	223	548	28751	MG916904.1 Bat coronavirus BtCoV/Rh/YN2012 isolate BtCoV/Rh/YN2012_Ra13591, complete genome
Bat166_contig-9974000012	MH938449.1	70.732	451	128	4	29	477	7754	8202	1.18e-51	205	548	28128	MH938449.1 Alphacoronavirus Bat-CoV/P.kuhlii/Italy/3398-19/2015, complete genome
Bat166_contig-9974000012	MG916902.1	71.357	398	108	4	83	477	8065	8459	7.43e-48	192	548	29074	MG916902.1 Bat coronavirus BtCoV/Rh/YN2012 isolate BtCoV/Rh/YN2012_Rs4125, complete genome
Bat167_contig-1582000012	MH687935.1	88.35	103	12	0	4	106	8258	8156	9.4e-31	132	106	27757	MH687935.1 Alphacoronavirus sp. strain VZ_AlphaCoV_16715_24, complete genome
Bat167_contig-1582000012	MH687940.1	88.35	103	12	0	4	106	8249	8147	9.4e-31	132	106	28170	MH687940.1 Alphacoronavirus sp. strain VZ_AlphaCoV_16715_45, complete genome
Bat167_contig-1582000012	MH687947.1	88.35	103	12	0	4	106	8267	8165	9.4e-31	132	106	22363	MH687947.1 Alphacoronavirus sp. strain VZ_AlphaCoV_16715_63, complete genome
Bat167_contig-1582000012	MH687949.1	88.35	103	12	0	4	106	8258	8156	9.4e-31	132	106	28185	MH687949.1 Alphacoronavirus sp. strain VZ_AlphaCoV_16715_76, complete genome
Bat167_contig-1582000012	MH687951.1	88.35	103	12	0	4	106	8267	8165	9.4e-31	132	106	28313	MH687951.1 Alphacoronavirus sp. strain VZ_AlphaCoV_16715_78, complete genome
Bat167_contig-1644000014	MH687935.1	92.222	90	7	0	1	90	20476	20565	3.49e-30	132	111	27757	MH687935.1 Alphacoronavirus sp. strain VZ_AlphaCoV_16715_24, complete genome
Bat167_contig-1644000014	MH687949.1	92.222	90	7	0	1	90	20476	20565	3.49e-30	132	111	28185	MH687949.1 Alphacoronavirus sp. strain VZ_AlphaCoV_16715_76, complete genome
Bat167_contig-1644000014	MH687936.1	91.111	90	8	0	1	90	20485	20574	4.25e-29	127	111	28181	MH687936.1 Alphacoronavirus sp. strain VZ_AlphaCoV_16715_31, complete genome
Bat167_contig-1644000014	MH687939.1	91.111	90	8	0	1	90	20485	20574	4.25e-29	127	111	28307	MH687939.1 Alphacoronavirus sp. strain VZ_AlphaCoV_16715_39_c2, complete genome
Bat167_contig-1644000014	MH687940.1	91.111	90	8	0	1	90	20467	20556	4.25e-29	127	111	28170	MH687940.1 Alphacoronavirus sp. strain VZ_AlphaCoV_16715_45, complete genome
Bat167_contig-1768000008	MH687935.1	90	100	10	0	3	102	16999	17098	7.43e-32	136	103	27757	MH687935.1 Alphacoronavirus sp. strain VZ_AlphaCoV_16715_24, complete genome
Bat167_contig-1768000008	MH687936.1	90	100	10	0	3	102	17008	17107	7.43e-32	136	103	28181	MH687936.1 Alphacoronavirus sp. strain VZ_AlphaCoV_16715_31, complete genome
Bat167_contig-1768000008	MH687937.1	90	100	10	0	3	102	17065	17164	7.43e-32	136	103	28236	MH687937.1 Alphacoronavirus sp. strain VZ_AlphaCoV_16715_32, complete genome
Bat167_contig-1768000008	MH687938.1	90	100	10	0	3	102	17074	17173	7.43e-32	136	103	28349	MH687938.1 Alphacoronavirus sp. strain VZ_AlphaCoV_16715_39_c1, complete genome
Bat167_contig-1768000008	MH687939.1	90	100	10	0	3	102	17008	17107	7.43e-32	136	103	28307	MH687939.1 Alphacoronavirus sp. strain VZ_AlphaCoV_16715_39_c2, complete genome
Bat167_contig-864000009	MH687952.1	83.108	148	25	0	1	148	682	829	4.38e-37	155	148	27225	MH687952.1 Alphacoronavirus sp. strain VZ_AlphaCoV_16715_84, complete genome
Bat167_contig-864000009	MH687940.1	82.432	148	26	0	1	148	732	879	5.34e-36	150	148	28170	MH687940.1 Alphacoronavirus sp. strain VZ_AlphaCoV_16715_45, complete genome
Bat167_contig-864000009	MH687949.1	82.432	148	26	0	1	148	741	888	5.34e-36	150	148	28185	MH687949.1 Alphacoronavirus sp. strain VZ_AlphaCoV_16715_76, complete genome
Bat167_contig-864000009	MH687962.1	82.432	148	26	0	1	148	635	782	5.34e-36	150	148	27752	MH687962.1 Alphacoronavirus sp. strain VZ_AlphaCoV_17819_50, complete genome
Bat167_contig-864000009	MH687935.1	81.757	148	27	0	1	148	741	888	2.27e-34	146	148	27757	MH687935.1 Alphacoronavirus sp. strain VZ_AlphaCoV_16715_24, complete genome
Bat180_contig-10047000013	KJ473798.1	73.256	86	23	0	4	89	7018	6933	2.65e-06	52.7	110	28755	KJ473798.1 BtMf-AlphaCoV/HuB2013, complete genome
Bat180_contig-10047000013	KJ473799.1	73.256	86	23	0	4	89	7017	6932	2.65e-06	52.7	110	28765	KJ473799.1 BtMf-AlphaCoV/FJ2012, complete genome
Bat180_contig-10047000013	KJ473800.1	73.256	86	23	0	4	89	7017	6932	2.65e-06	52.7	110	28735	KJ473800.1 BtMf-AlphaCoV/HeN2013, complete genome
Bat180_contig-10047000013	JX112709.1	72.115	104	23	3	1	101	6708	6608	9.25e-06	50	110	28035	JX112709.1 Porcine epidemic diarrhea virus strain GD-A, complete genome
Bat180_contig-10047000013	JX524137.1	72.115	104	23	3	1	101	6708	6608	9.25e-06	50	110	28038	JX524137.1 Porcine epidemic diarrhea virus strain ZJCZ4, complete genome
Bat180_contig-10775000003	MK472070.1	69.139	3707	1044	40	1	3666	7073	3426	0	1438	5241	28009	MK472070.1 Alphacoronavirus sp. isolate WA3607, complete genome
Bat180_contig-10775000003	MG916903.1	66.208	1743	513	41	77	1784	6886	5185	3.85e-101	372	5241	29076	MG916903.1 Bat coronavirus BtCoV/Rh/YN2012 isolate BtCoV/Rh/YN2012_Rs4259, complete genome
Bat180_contig-10775000003	MG916901.1	68.719	1023	294	20	4	1013	6989	5980	2.77e-90	336	5241	29102	MG916901.1 Bat coronavirus BtCoV/Rh/YN2012 isolate BtCoV/Rh/YN2012_Rs3376, complete genome
Bat180_contig-10775000003	JQ989266.1	65.282	1829	578	35	4	1805	7162	5364	4.11e-88	330	5241	28483	JQ989266.1 Hipposideros bat coronavirus HKU10 isolate TT3A, complete genome
Bat180_contig-10775000003	JQ989267.1	65.282	1829	578	35	4	1805	7162	5364	4.11e-88	330	5241	28483	JQ989267.1 Hipposideros bat coronavirus HKU10 isolate SL12A, complete genome
Bat180_contig-3000003	MK472070.1	75.43	1046	253	2	3	1046	1124	81	0	723	1138	28009	MK472070.1 Alphacoronavirus sp. isolate WA3607, complete genome
Bat180_contig-3000003	MK211373.1	66.637	1115	333	24	38	1134	1131	38	3.73e-68	261	1138	29109	MK211373.1 Coronavirus BtRs-AlphaCoV/YN2018, complete genome
Bat180_contig-3000003	MG916903.1	66.429	1120	339	22	33	1134	1145	45	1.3e-67	260	1138	29076	MG916903.1 Bat coronavirus BtCoV/Rh/YN2012 isolate BtCoV/Rh/YN2012_Rs4259, complete genome
Bat180_contig-3000003	MG916902.1	66.339	1120	340	22	33	1134	1145	45	1.58e-66	255	1138	29074	MG916902.1 Bat coronavirus BtCoV/Rh/YN2012 isolate BtCoV/Rh/YN2012_Rs4125, complete genome
Bat180_contig-3000003	MK720945.1	66.338	1114	339	23	23	1119	1148	54	2.35e-64	248	1138	29201	MK720945.1 Rhinolophus bat coronavirus HKU32 strain TLC26A, complete genome
Bat180_contig-8224000014	KJ473806.1	75.63	119	29	0	13	131	8379	8261	6.35e-16	85.1	145	27935	KJ473806.1 BtMr-AlphaCoV/SAX2011, complete genome
Bat180_contig-8224000014	NC_028811.1	75.63	119	29	0	13	131	8379	8261	6.35e-16	85.1	145	27935	NC_028811.1 BtMr-AlphaCoV/SAX2011, complete genome
Bat180_contig-8224000014	KY770851.1	73.95	119	31	0	13	131	8486	8368	3.29e-13	76.1	145	28096	KY770851.1 Bat coronavirus isolate Anlong-57, complete genome
Bat180_contig-8224000014	MK472070.1	72.388	134	37	0	10	143	8669	8536	3.29e-13	76.1	145	28009	MK472070.1 Alphacoronavirus sp. isolate WA3607, complete genome
Bat180_contig-8224000014	KY770850.1	73.109	119	32	0	13	131	7286	7168	4.01e-12	71.6	145	26883	KY770850.1 Bat coronavirus isolate Anlong-43, complete genome
Bat180_contig-9000011	MK472070.1	67.33	854	243	13	43	878	1866	1031	3.48e-67	257	879	28009	MK472070.1 Alphacoronavirus sp. isolate WA3607, complete genome
Bat180_contig-9000011	MN611525.1	78.261	115	25	0	668	782	1281	1167	2.51e-18	96	879	28169	MN611525.1 Hipposideros pomona bat coronavirus CHB25 isolate CHB0025, complete genome
Bat180_contig-9000011	MG916904.1	71.856	167	44	2	677	840	1284	1118	4.54e-15	84.2	879	28751	MG916904.1 Bat coronavirus BtCoV/Rh/YN2012 isolate BtCoV/Rh/YN2012_Ra13591, complete genome
Bat180_contig-9000011	MN611523.1	65.097	361	122	4	110	468	1846	1488	9.99e-11	69.8	879	28514	MN611523.1 Hipposideros pomona bat coronavirus HKU10-related isolate 160942, complete genome
Bat180_contig-9000011	MG916902.1	67.136	213	67	2	667	876	1296	1084	1.48e-08	63.5	879	29074	MG916902.1 Bat coronavirus BtCoV/Rh/YN2012 isolate BtCoV/Rh/YN2012_Rs4125, complete genome
Bat50_contig-10076000010	EF065514.1	82.639	144	25	0	1	144	14443	14300	6.29e-35	148	144	29107	EF065514.1 Bat coronavirus HKU9-2, complete genome
Bat50_contig-10076000010	HM211099.1	82.639	144	25	0	1	144	14443	14300	6.29e-35	148	144	29112	HM211099.1 Bat coronavirus HKU9-5-2, complete genome
Bat50_contig-10076000010	KU182960.1	82.639	144	25	0	1	144	1632	1489	6.29e-35	148	144	2993	KU182960.1 Bat coronavirus isolate GLGC8 P1ab gene, partial cds
Bat50_contig-10076000010	HM211101.1	81.944	144	26	0	1	144	14443	14300	7.67e-34	143	144	29122	HM211101.1 Bat coronavirus HKU9-10-2, complete genome
Bat50_contig-10076000010	KU182959.1	81.944	144	26	0	1	144	1631	1488	7.67e-34	143	144	2995	KU182959.1 Bat coronavirus isolate GLGC6 P1ab gene, partial cds
Bat50_contig-11237000003	MG693168.1	86.525	141	19	0	1	141	17433	17573	1.88e-41	169	141	28975	MG693168.1 Bat coronavirus isolate CMR704-P12 ORF1a, ORF1b, spike protein, ORF3, Membrane protein, capsid, hypothetical protein ORFx, and hypothetical protein ORFy genes, complete cds
Bat50_contig-11237000003	MG693172.1	86.525	141	19	0	1	141	17439	17579	1.88e-41	169	141	28958	MG693172.1 Bat coronavirus isolate CMR705-P13 ORF1a, ORF1b, Spike protein, ORF3, Membrane protein, capsid, hypothetical protein ORFx, and hypothetical protein ORFy genes, complete cds
Bat50_contig-11237000003	MG693169.1	85.816	141	20	0	1	141	17446	17586	2.29e-40	165	141	28989	MG693169.1 Bat coronavirus isolate CMR900 ORF1a, ORF1b, Spike protein, ORF3, Membrane protein, capsid, hypothetical protein ORFx, and hypothetical protein ORFy genes, complete cds
Bat50_contig-11237000003	MG693171.1	85.816	141	20	0	1	141	17256	17396	2.29e-40	165	141	28810	MG693171.1 Bat coronavirus isolate CMR891-892 ORF1a gene, partial cds; and ORF1b, Spike protein, ORF3, Membrane protein, capsid, hypothetical protein ORFx, and hypothetical protein ORFy genes, complete cds
Bat50_contig-11237000003	HQ728482.1	85.106	141	21	0	1	141	4654	4794	9.72e-39	160	141	16186	HQ728482.1 Eidolon bat coronavirus/Kenya/KY24/2006 polyprotein (ORF1ab) gene, partial cds; and spike protein (S), ORF3 protein (ORF3), envelope protein (E), membrane protein (M), nucleocapsid protein (N), hypothetical protein ORFx (ORFx), and hypothetical protein ORFy (ORFy) genes, complete cds
Bat50_contig-1145000012	MG693168.1	83.884	242	37	1	33	272	28888	28647	3.31e-68	259	309	28975	MG693168.1 Bat coronavirus isolate CMR704-P12 ORF1a, ORF1b, spike protein, ORF3, Membrane protein, capsid, hypothetical protein ORFx, and hypothetical protein ORFy genes, complete cds
Bat50_contig-1145000012	MG693172.1	83.884	242	37	1	33	272	28894	28653	3.31e-68	259	309	28958	MG693172.1 Bat coronavirus isolate CMR705-P13 ORF1a, ORF1b, Spike protein, ORF3, Membrane protein, capsid, hypothetical protein ORFx, and hypothetical protein ORFy genes, complete cds
Bat50_contig-1145000012	MG693169.1	90.286	175	16	1	33	206	28933	28759	3.77e-61	236	309	28989	MG693169.1 Bat coronavirus isolate CMR900 ORF1a, ORF1b, Spike protein, ORF3, Membrane protein, capsid, hypothetical protein ORFx, and hypothetical protein ORFy genes, complete cds
Bat50_contig-1145000012	HQ728482.1	89.714	175	17	1	33	206	16111	15937	4.6e-60	232	309	16186	HQ728482.1 Eidolon bat coronavirus/Kenya/KY24/2006 polyprotein (ORF1ab) gene, partial cds; and spike protein (S), ORF3 protein (ORF3), envelope protein (E), membrane protein (M), nucleocapsid protein (N), hypothetical protein ORFx (ORFx), and hypothetical protein ORFy (ORFy) genes, complete cds
Bat50_contig-1145000012	MG693171.1	89.714	175	17	1	33	206	28734	28560	4.6e-60	232	309	28810	MG693171.1 Bat coronavirus isolate CMR891-892 ORF1a gene, partial cds; and ORF1b, Spike protein, ORF3, Membrane protein, capsid, hypothetical protein ORFx, and hypothetical protein ORFy genes, complete cds
Bat50_contig-12807000000	MG693168.1	79.221	231	48	0	5	235	9058	8828	5.74e-51	201	235	28975	MG693168.1 Bat coronavirus isolate CMR704-P12 ORF1a, ORF1b, spike protein, ORF3, Membrane protein, capsid, hypothetical protein ORFx, and hypothetical protein ORFy genes, complete cds
Bat50_contig-12807000000	MG693169.1	79.221	231	48	0	5	235	9071	8841	5.74e-51	201	235	28989	MG693169.1 Bat coronavirus isolate CMR900 ORF1a, ORF1b, Spike protein, ORF3, Membrane protein, capsid, hypothetical protein ORFx, and hypothetical protein ORFy genes, complete cds
Bat50_contig-12807000000	MG693172.1	79.221	231	48	0	5	235	9064	8834	5.74e-51	201	235	28958	MG693172.1 Bat coronavirus isolate CMR705-P13 ORF1a, ORF1b, Spike protein, ORF3, Membrane protein, capsid, hypothetical protein ORFx, and hypothetical protein ORFy genes, complete cds
Bat50_contig-12807000000	MG693171.1	78.788	231	49	0	5	235	8881	8651	2.44e-49	196	235	28810	MG693171.1 Bat coronavirus isolate CMR891-892 ORF1a gene, partial cds; and ORF1b, Spike protein, ORF3, Membrane protein, capsid, hypothetical protein ORFx, and hypothetical protein ORFy genes, complete cds
Bat50_contig-12807000000	KU762338.1	75.439	171	40	1	3	171	9339	9169	1.88e-25	117	235	30161	KU762338.1 Rousettus bat coronavirus isolate GCCDC1 356, complete genome
Bat50_contig-13245000009	MG693172.1	81.893	243	44	0	1	243	23731	23973	6.8e-63	241	243	28958	MG693172.1 Bat coronavirus isolate CMR705-P13 ORF1a, ORF1b, Spike protein, ORF3, Membrane protein, capsid, hypothetical protein ORFx, and hypothetical protein ORFy genes, complete cds
Bat50_contig-13245000009	MG693168.1	81.481	243	45	0	1	243	23725	23967	2.89e-61	236	243	28975	MG693168.1 Bat coronavirus isolate CMR704-P12 ORF1a, ORF1b, spike protein, ORF3, Membrane protein, capsid, hypothetical protein ORFx, and hypothetical protein ORFy genes, complete cds
Bat50_contig-13245000009	MG693171.1	81.07	243	46	0	1	243	23554	23796	3.52e-60	232	243	28810	MG693171.1 Bat coronavirus isolate CMR891-892 ORF1a gene, partial cds; and ORF1b, Spike protein, ORF3, Membrane protein, capsid, hypothetical protein ORFx, and hypothetical protein ORFy genes, complete cds
Bat50_contig-13245000009	HQ728482.1	80.658	243	47	0	1	243	10931	11173	1.5e-58	227	243	16186	HQ728482.1 Eidolon bat coronavirus/Kenya/KY24/2006 polyprotein (ORF1ab) gene, partial cds; and spike protein (S), ORF3 protein (ORF3), envelope protein (E), membrane protein (M), nucleocapsid protein (N), hypothetical protein ORFx (ORFx), and hypothetical protein ORFy (ORFy) genes, complete cds
Bat50_contig-13245000009	EF065514.1	78.601	243	52	0	1	243	23830	24072	4.89e-52	205	243	29107	EF065514.1 Bat coronavirus HKU9-2, complete genome
Bat50_contig-14405000002	MG693168.1	84.444	135	21	0	3	137	20168	20302	1.7e-35	150	137	28975	MG693168.1 Bat coronavirus isolate CMR704-P12 ORF1a, ORF1b, spike protein, ORF3, Membrane protein, capsid, hypothetical protein ORFx, and hypothetical protein ORFy genes, complete cds
Bat50_contig-14405000002	MG693172.1	84.444	135	21	0	3	137	20174	20308	1.7e-35	150	137	28958	MG693172.1 Bat coronavirus isolate CMR705-P13 ORF1a, ORF1b, Spike protein, ORF3, Membrane protein, capsid, hypothetical protein ORFx, and hypothetical protein ORFy genes, complete cds
Bat50_contig-14405000002	MG693171.1	83.704	135	22	0	3	137	19991	20125	2.07e-34	145	137	28810	MG693171.1 Bat coronavirus isolate CMR891-892 ORF1a gene, partial cds; and ORF1b, Spike protein, ORF3, Membrane protein, capsid, hypothetical protein ORFx, and hypothetical protein ORFy genes, complete cds
Bat50_contig-14405000002	MG693169.1	82.222	135	24	0	3	137	20181	20315	1.07e-31	136	137	28989	MG693169.1 Bat coronavirus isolate CMR900 ORF1a, ORF1b, Spike protein, ORF3, Membrane protein, capsid, hypothetical protein ORFx, and hypothetical protein ORFy genes, complete cds
Bat50_contig-14405000002	HQ728482.1	80.741	135	26	0	3	137	7389	7523	5.55e-29	127	137	16186	HQ728482.1 Eidolon bat coronavirus/Kenya/KY24/2006 polyprotein (ORF1ab) gene, partial cds; and spike protein (S), ORF3 protein (ORF3), envelope protein (E), membrane protein (M), nucleocapsid protein (N), hypothetical protein ORFx (ORFx), and hypothetical protein ORFy (ORFy) genes, complete cds
Bat50_contig-16349000004	HQ728482.1	83.607	122	20	0	12	133	3579	3700	4.47e-30	131	135	16186	HQ728482.1 Eidolon bat coronavirus/Kenya/KY24/2006 polyprotein (ORF1ab) gene, partial cds; and spike protein (S), ORF3 protein (ORF3), envelope protein (E), membrane protein (M), nucleocapsid protein (N), hypothetical protein ORFx (ORFx), and hypothetical protein ORFy (ORFy) genes, complete cds
Bat50_contig-16349000004	MG693168.1	83.607	122	20	0	12	133	16358	16479	4.47e-30	131	135	28975	MG693168.1 Bat coronavirus isolate CMR704-P12 ORF1a, ORF1b, spike protein, ORF3, Membrane protein, capsid, hypothetical protein ORFx, and hypothetical protein ORFy genes, complete cds
Bat50_contig-16349000004	MG693172.1	83.607	122	20	0	12	133	16364	16485	4.47e-30	131	135	28958	MG693172.1 Bat coronavirus isolate CMR705-P13 ORF1a, ORF1b, Spike protein, ORF3, Membrane protein, capsid, hypothetical protein ORFx, and hypothetical protein ORFy genes, complete cds
Bat50_contig-16349000004	MG693169.1	82.787	122	21	0	12	133	16371	16492	1.9e-28	126	135	28989	MG693169.1 Bat coronavirus isolate CMR900 ORF1a, ORF1b, Spike protein, ORF3, Membrane protein, capsid, hypothetical protein ORFx, and hypothetical protein ORFy genes, complete cds
Bat50_contig-16349000004	MG693171.1	80.769	130	25	0	4	133	16173	16302	2.32e-27	123	135	28810	MG693171.1 Bat coronavirus isolate CMR891-892 ORF1a gene, partial cds; and ORF1b, Spike protein, ORF3, Membrane protein, capsid, hypothetical protein ORFx, and hypothetical protein ORFy genes, complete cds
Bat50_contig-17271000005	HQ728482.1	80.46	87	17	0	47	133	9909	9995	6.96e-15	81.5	133	16186	HQ728482.1 Eidolon bat coronavirus/Kenya/KY24/2006 polyprotein (ORF1ab) gene, partial cds; and spike protein (S), ORF3 protein (ORF3), envelope protein (E), membrane protein (M), nucleocapsid protein (N), hypothetical protein ORFx (ORFx), and hypothetical protein ORFy (ORFy) genes, complete cds
Bat50_contig-17271000005	MG693171.1	77.011	87	20	0	47	133	22532	22618	4.39e-11	68	133	28810	MG693171.1 Bat coronavirus isolate CMR891-892 ORF1a gene, partial cds; and ORF1b, Spike protein, ORF3, Membrane protein, capsid, hypothetical protein ORFx, and hypothetical protein ORFy genes, complete cds
Bat50_contig-17271000005	MG693169.1	84.444	45	7	0	51	95	22741	22785	1.18e-05	50.9	133	28989	MG693169.1 Bat coronavirus isolate CMR900 ORF1a, ORF1b, Spike protein, ORF3, Membrane protein, capsid, hypothetical protein ORFx, and hypothetical protein ORFy genes, complete cds
Bat50_contig-17271000005	EF065514.1	88.235	34	2	2	49	81	22801	22833	0.074	37.4	133	29107	EF065514.1 Bat coronavirus HKU9-2, complete genome
Bat50_contig-17271000005	EF065516.1	70.769	65	19	0	51	115	22861	22925	3.2	32.8	133	29155	EF065516.1 Bat coronavirus HKU9-4, complete genome
Bat50_contig-1775000003	MG693171.1	71.429	175	44	2	1	172	6164	6335	6.35e-17	87.8	172	28810	MG693171.1 Bat coronavirus isolate CMR891-892 ORF1a gene, partial cds; and ORF1b, Spike protein, ORF3, Membrane protein, capsid, hypothetical protein ORFx, and hypothetical protein ORFy genes, complete cds
Bat50_contig-1775000003	MG693168.1	70.286	175	46	2	1	172	6341	6512	3.29e-14	78.8	172	28975	MG693168.1 Bat coronavirus isolate CMR704-P12 ORF1a, ORF1b, spike protein, ORF3, Membrane protein, capsid, hypothetical protein ORFx, and hypothetical protein ORFy genes, complete cds
Bat50_contig-1775000003	MG693169.1	70.286	175	46	2	1	172	6354	6525	3.29e-14	78.8	172	28989	MG693169.1 Bat coronavirus isolate CMR900 ORF1a, ORF1b, Spike protein, ORF3, Membrane protein, capsid, hypothetical protein ORFx, and hypothetical protein ORFy genes, complete cds
Bat50_contig-1775000003	MG693172.1	70.286	175	46	2	1	172	6347	6518	3.29e-14	78.8	172	28958	MG693172.1 Bat coronavirus isolate CMR705-P13 ORF1a, ORF1b, Spike protein, ORF3, Membrane protein, capsid, hypothetical protein ORFx, and hypothetical protein ORFy genes, complete cds
Bat50_contig-1775000003	EF065515.1	73.611	144	32	6	32	172	6499	6639	5.95e-11	68	172	29136	EF065515.1 Bat coronavirus HKU9-3, complete genome
Bat50_contig-23015000002	MG693169.1	71.875	128	36	0	1	128	4754	4627	1.2e-11	69.8	128	28989	MG693169.1 Bat coronavirus isolate CMR900 ORF1a, ORF1b, Spike protein, ORF3, Membrane protein, capsid, hypothetical protein ORFx, and hypothetical protein ORFy genes, complete cds
Bat50_contig-23015000002	MG693168.1	71.094	128	37	0	1	128	4741	4614	5.1e-10	65.3	128	28975	MG693168.1 Bat coronavirus isolate CMR704-P12 ORF1a, ORF1b, spike protein, ORF3, Membrane protein, capsid, hypothetical protein ORFx, and hypothetical protein ORFy genes, complete cds
Bat50_contig-23015000002	MG693172.1	71.094	128	37	0	1	128	4747	4620	5.1e-10	65.3	128	28958	MG693172.1 Bat coronavirus isolate CMR705-P13 ORF1a, ORF1b, Spike protein, ORF3, Membrane protein, capsid, hypothetical protein ORFx, and hypothetical protein ORFy genes, complete cds
Bat50_contig-23015000002	KF530271.1	85.185	27	4	0	37	63	4128	4154	3	31.9	128	28039	KF530271.1 UNVERIFIED: Feline coronavirus strain feline/USA/236kid/2011 genomic sequence
Bat50_contig-23015000002	KJ473806.1	100	17	0	0	87	103	1639	1623	3	31.9	128	27935	KJ473806.1 BtMr-AlphaCoV/SAX2011, complete genome
Bat50_contig-25333000002	MG693168.1	80.8	125	24	0	2	126	10291	10167	2.59e-26	118	126	28975	MG693168.1 Bat coronavirus isolate CMR704-P12 ORF1a, ORF1b, spike protein, ORF3, Membrane protein, capsid, hypothetical protein ORFx, and hypothetical protein ORFy genes, complete cds
Bat50_contig-25333000002	MG693169.1	80.8	125	24	0	2	126	10304	10180	2.59e-26	118	126	28989	MG693169.1 Bat coronavirus isolate CMR900 ORF1a, ORF1b, Spike protein, ORF3, Membrane protein, capsid, hypothetical protein ORFx, and hypothetical protein ORFy genes, complete cds
Bat50_contig-25333000002	MG693172.1	80.8	125	24	0	2	126	10297	10173	2.59e-26	118	126	28958	MG693172.1 Bat coronavirus isolate CMR705-P13 ORF1a, ORF1b, Spike protein, ORF3, Membrane protein, capsid, hypothetical protein ORFx, and hypothetical protein ORFy genes, complete cds
Bat50_contig-25333000002	MG693171.1	80	125	25	0	2	126	10114	9990	1.1e-24	113	126	28810	MG693171.1 Bat coronavirus isolate CMR891-892 ORF1a gene, partial cds; and ORF1b, Spike protein, ORF3, Membrane protein, capsid, hypothetical protein ORFx, and hypothetical protein ORFy genes, complete cds
Bat50_contig-25333000002	KU762338.1	74.138	116	30	0	2	117	10568	10453	2.77e-13	75.2	126	30161	KU762338.1 Rousettus bat coronavirus isolate GCCDC1 356, complete genome
Bat50_contig-26912000009	MG693169.1	86.667	180	24	0	4	183	15663	15842	5.6e-56	217	183	28989	MG693169.1 Bat coronavirus isolate CMR900 ORF1a, ORF1b, Spike protein, ORF3, Membrane protein, capsid, hypothetical protein ORFx, and hypothetical protein ORFy genes, complete cds
Bat50_contig-26912000009	MG693168.1	86.111	180	25	0	4	183	15650	15829	2.38e-54	213	183	28975	MG693168.1 Bat coronavirus isolate CMR704-P12 ORF1a, ORF1b, spike protein, ORF3, Membrane protein, capsid, hypothetical protein ORFx, and hypothetical protein ORFy genes, complete cds
Bat50_contig-26912000009	MG693172.1	86.111	180	25	0	4	183	15656	15835	2.38e-54	213	183	28958	MG693172.1 Bat coronavirus isolate CMR705-P13 ORF1a, ORF1b, Spike protein, ORF3, Membrane protein, capsid, hypothetical protein ORFx, and hypothetical protein ORFy genes, complete cds
Bat50_contig-26912000009	HQ728482.1	85	180	27	0	4	183	2871	3050	1.23e-51	204	183	16186	HQ728482.1 Eidolon bat coronavirus/Kenya/KY24/2006 polyprotein (ORF1ab) gene, partial cds; and spike protein (S), ORF3 protein (ORF3), envelope protein (E), membrane protein (M), nucleocapsid protein (N), hypothetical protein ORFx (ORFx), and hypothetical protein ORFy (ORFy) genes, complete cds
Bat50_contig-26912000009	MG693171.1	85	180	27	0	4	183	15473	15652	1.23e-51	204	183	28810	MG693171.1 Bat coronavirus isolate CMR891-892 ORF1a gene, partial cds; and ORF1b, Spike protein, ORF3, Membrane protein, capsid, hypothetical protein ORFx, and hypothetical protein ORFy genes, complete cds
Bat50_contig-2747000000	HQ728482.1	87.952	166	20	0	1	166	954	789	7.41e-54	210	166	16186	HQ728482.1 Eidolon bat coronavirus/Kenya/KY24/2006 polyprotein (ORF1ab) gene, partial cds; and spike protein (S), ORF3 protein (ORF3), envelope protein (E), membrane protein (M), nucleocapsid protein (N), hypothetical protein ORFx (ORFx), and hypothetical protein ORFy (ORFy) genes, complete cds
Bat50_contig-2747000000	MG693168.1	87.952	166	20	0	1	166	13733	13568	7.41e-54	210	166	28975	MG693168.1 Bat coronavirus isolate CMR704-P12 ORF1a, ORF1b, spike protein, ORF3, Membrane protein, capsid, hypothetical protein ORFx, and hypothetical protein ORFy genes, complete cds
Bat50_contig-2747000000	MG693169.1	87.952	166	20	0	1	166	13746	13581	7.41e-54	210	166	28989	MG693169.1 Bat coronavirus isolate CMR900 ORF1a, ORF1b, Spike protein, ORF3, Membrane protein, capsid, hypothetical protein ORFx, and hypothetical protein ORFy genes, complete cds
Bat50_contig-2747000000	MG693171.1	87.952	166	20	0	1	166	13556	13391	7.41e-54	210	166	28810	MG693171.1 Bat coronavirus isolate CMR891-892 ORF1a gene, partial cds; and ORF1b, Spike protein, ORF3, Membrane protein, capsid, hypothetical protein ORFx, and hypothetical protein ORFy genes, complete cds
Bat50_contig-2747000000	MG693172.1	87.952	166	20	0	1	166	13739	13574	7.41e-54	210	166	28958	MG693172.1 Bat coronavirus isolate CMR705-P13 ORF1a, ORF1b, Spike protein, ORF3, Membrane protein, capsid, hypothetical protein ORFx, and hypothetical protein ORFy genes, complete cds
Bat50_contig-4553000007	MG693169.1	75.159	157	39	0	1	157	5174	5330	6.18e-23	108	158	28989	MG693169.1 Bat coronavirus isolate CMR900 ORF1a, ORF1b, Spike protein, ORF3, Membrane protein, capsid, hypothetical protein ORFx, and hypothetical protein ORFy genes, complete cds
Bat50_contig-4553000007	MG693168.1	74.522	157	40	0	1	157	5161	5317	7.52e-22	104	158	28975	MG693168.1 Bat coronavirus isolate CMR704-P12 ORF1a, ORF1b, spike protein, ORF3, Membrane protein, capsid, hypothetical protein ORFx, and hypothetical protein ORFy genes, complete cds
Bat50_contig-4553000007	MG693171.1	74.522	157	40	0	1	157	4984	5140	7.52e-22	104	158	28810	MG693171.1 Bat coronavirus isolate CMR891-892 ORF1a gene, partial cds; and ORF1b, Spike protein, ORF3, Membrane protein, capsid, hypothetical protein ORFx, and hypothetical protein ORFy genes, complete cds
Bat50_contig-4553000007	MG693172.1	74.522	157	40	0	1	157	5167	5323	7.52e-22	104	158	28958	MG693172.1 Bat coronavirus isolate CMR705-P13 ORF1a, ORF1b, Spike protein, ORF3, Membrane protein, capsid, hypothetical protein ORFx, and hypothetical protein ORFy genes, complete cds
Bat50_contig-4553000007	EF065515.1	72.109	147	41	0	3	149	5293	5439	8.59e-15	81.5	158	29136	EF065515.1 Bat coronavirus HKU9-3, complete genome
Bat50_contig-51241000008	MG693168.1	93.458	107	7	0	1	107	14078	14184	2.03e-39	162	110	28975	MG693168.1 Bat coronavirus isolate CMR704-P12 ORF1a, ORF1b, spike protein, ORF3, Membrane protein, capsid, hypothetical protein ORFx, and hypothetical protein ORFy genes, complete cds
Bat50_contig-51241000008	MG693172.1	93.458	107	7	0	1	107	14084	14190	2.03e-39	162	110	28958	MG693172.1 Bat coronavirus isolate CMR705-P13 ORF1a, ORF1b, Spike protein, ORF3, Membrane protein, capsid, hypothetical protein ORFx, and hypothetical protein ORFy genes, complete cds
Bat50_contig-51241000008	HQ728482.1	92.523	107	8	0	1	107	1299	1405	2.48e-38	158	110	16186	HQ728482.1 Eidolon bat coronavirus/Kenya/KY24/2006 polyprotein (ORF1ab) gene, partial cds; and spike protein (S), ORF3 protein (ORF3), envelope protein (E), membrane protein (M), nucleocapsid protein (N), hypothetical protein ORFx (ORFx), and hypothetical protein ORFy (ORFy) genes, complete cds
Bat50_contig-51241000008	KU131215.1	92.523	107	8	0	1	107	1276	1382	2.48e-38	158	110	2258	KU131215.1 Bat betacoronavirus isolate 13RS452-71 polyprotein (ORF1ab) gene, partial cds
Bat50_contig-51241000008	MG693169.1	91.589	107	9	0	1	107	14091	14197	1.05e-36	153	110	28989	MG693169.1 Bat coronavirus isolate CMR900 ORF1a, ORF1b, Spike protein, ORF3, Membrane protein, capsid, hypothetical protein ORFx, and hypothetical protein ORFy genes, complete cds
Bat50_contig-53375000010	MG693168.1	80.769	104	20	0	40	143	5778	5881	2.88e-20	98.7	145	28975	MG693168.1 Bat coronavirus isolate CMR704-P12 ORF1a, ORF1b, spike protein, ORF3, Membrane protein, capsid, hypothetical protein ORFx, and hypothetical protein ORFy genes, complete cds
Bat50_contig-53375000010	MG693171.1	80.769	104	20	0	40	143	5601	5704	2.88e-20	98.7	145	28810	MG693171.1 Bat coronavirus isolate CMR891-892 ORF1a gene, partial cds; and ORF1b, Spike protein, ORF3, Membrane protein, capsid, hypothetical protein ORFx, and hypothetical protein ORFy genes, complete cds
Bat50_contig-53375000010	MG693172.1	80.769	104	20	0	40	143	5784	5887	2.88e-20	98.7	145	28958	MG693172.1 Bat coronavirus isolate CMR705-P13 ORF1a, ORF1b, Spike protein, ORF3, Membrane protein, capsid, hypothetical protein ORFx, and hypothetical protein ORFy genes, complete cds
Bat50_contig-53375000010	MG693169.1	79.808	104	21	0	40	143	5791	5894	1.23e-18	94.2	145	28989	MG693169.1 Bat coronavirus isolate CMR900 ORF1a, ORF1b, Spike protein, ORF3, Membrane protein, capsid, hypothetical protein ORFx, and hypothetical protein ORFy genes, complete cds
Bat50_contig-53375000010	EF065514.1	76.531	98	23	0	40	137	5844	5941	1.15e-12	74.3	145	29107	EF065514.1 Bat coronavirus HKU9-2, complete genome
Bat50_contig-5414000012	HQ728482.1	71.918	146	35	2	12	154	9596	9454	3.57e-13	76.1	155	16186	HQ728482.1 Eidolon bat coronavirus/Kenya/KY24/2006 polyprotein (ORF1ab) gene, partial cds; and spike protein (S), ORF3 protein (ORF3), envelope protein (E), membrane protein (M), nucleocapsid protein (N), hypothetical protein ORFx (ORFx), and hypothetical protein ORFy (ORFy) genes, complete cds
Bat50_contig-5414000012	MG693171.1	77.273	88	20	0	11	98	22220	22133	1.52e-11	69.8	155	28810	MG693171.1 Bat coronavirus isolate CMR891-892 ORF1a gene, partial cds; and ORF1b, Spike protein, ORF3, Membrane protein, capsid, hypothetical protein ORFx, and hypothetical protein ORFy genes, complete cds
Bat50_contig-5414000012	FV537210.1	88	25	3	0	65	89	22607	22583	3.8	32.8	155	29751	FV537210.1 Modified Microbial Nucleic Acid
Bat50_contig-5414000012	FV537211.1	88	25	3	0	65	89	22607	22583	3.8	32.8	155	29751	FV537211.1 Modified Microbial Nucleic Acid
Bat50_contig-5414000012	MG693168.1	71.667	60	17	0	11	70	22400	22341	3.8	32.8	155	28975	MG693168.1 Bat coronavirus isolate CMR704-P12 ORF1a, ORF1b, spike protein, ORF3, Membrane protein, capsid, hypothetical protein ORFx, and hypothetical protein ORFy genes, complete cds
Bat50_contig-5417000003	MG693168.1	79.577	142	29	0	6	147	12201	12060	2.25e-28	126	155	28975	MG693168.1 Bat coronavirus isolate CMR704-P12 ORF1a, ORF1b, spike protein, ORF3, Membrane protein, capsid, hypothetical protein ORFx, and hypothetical protein ORFy genes, complete cds
Bat50_contig-5417000003	MG693171.1	79.577	142	29	0	6	147	12024	11883	2.25e-28	126	155	28810	MG693171.1 Bat coronavirus isolate CMR891-892 ORF1a gene, partial cds; and ORF1b, Spike protein, ORF3, Membrane protein, capsid, hypothetical protein ORFx, and hypothetical protein ORFy genes, complete cds
Bat50_contig-5417000003	MG693172.1	79.577	142	29	0	6	147	12207	12066	2.25e-28	126	155	28958	MG693172.1 Bat coronavirus isolate CMR705-P13 ORF1a, ORF1b, Spike protein, ORF3, Membrane protein, capsid, hypothetical protein ORFx, and hypothetical protein ORFy genes, complete cds
Bat50_contig-5417000003	MG693169.1	78.169	142	31	0	6	147	12214	12073	1.17e-25	117	155	28989	MG693169.1 Bat coronavirus isolate CMR900 ORF1a, ORF1b, Spike protein, ORF3, Membrane protein, capsid, hypothetical protein ORFx, and hypothetical protein ORFy genes, complete cds
Bat50_contig-5417000003	KU762337.1	77.419	93	21	0	50	142	12400	12308	1.25e-12	74.3	155	30118	KU762337.1 Rousettus bat coronavirus isolate GCCDC1 346, partial genome
Bat50_contig-56922000012	HQ728482.1	85.981	107	15	0	2	108	2857	2751	1.43e-28	126	108	16186	HQ728482.1 Eidolon bat coronavirus/Kenya/KY24/2006 polyprotein (ORF1ab) gene, partial cds; and spike protein (S), ORF3 protein (ORF3), envelope protein (E), membrane protein (M), nucleocapsid protein (N), hypothetical protein ORFx (ORFx), and hypothetical protein ORFy (ORFy) genes, complete cds
Bat50_contig-56922000012	MG693171.1	85.981	107	15	0	2	108	15459	15353	1.43e-28	126	108	28810	MG693171.1 Bat coronavirus isolate CMR891-892 ORF1a gene, partial cds; and ORF1b, Spike protein, ORF3, Membrane protein, capsid, hypothetical protein ORFx, and hypothetical protein ORFy genes, complete cds
Bat50_contig-56922000012	MG693172.1	85.981	107	15	0	2	108	15642	15536	1.43e-28	126	108	28958	MG693172.1 Bat coronavirus isolate CMR705-P13 ORF1a, ORF1b, Spike protein, ORF3, Membrane protein, capsid, hypothetical protein ORFx, and hypothetical protein ORFy genes, complete cds
Bat50_contig-56922000012	MG693168.1	85.047	107	16	0	2	108	15636	15530	1.74e-27	122	108	28975	MG693168.1 Bat coronavirus isolate CMR704-P12 ORF1a, ORF1b, spike protein, ORF3, Membrane protein, capsid, hypothetical protein ORFx, and hypothetical protein ORFy genes, complete cds
Bat50_contig-56922000012	MG693169.1	85.047	107	16	0	2	108	15649	15543	1.74e-27	122	108	28989	MG693169.1 Bat coronavirus isolate CMR900 ORF1a, ORF1b, Spike protein, ORF3, Membrane protein, capsid, hypothetical protein ORFx, and hypothetical protein ORFy genes, complete cds
Bat50_contig-57954000000	MG693168.1	84.932	73	11	0	2	74	2530	2458	1.51e-15	83.3	107	28975	MG693168.1 Bat coronavirus isolate CMR704-P12 ORF1a, ORF1b, spike protein, ORF3, Membrane protein, capsid, hypothetical protein ORFx, and hypothetical protein ORFy genes, complete cds
Bat50_contig-57954000000	MG693169.1	84.932	73	11	0	2	74	2540	2468	1.51e-15	83.3	107	28989	MG693169.1 Bat coronavirus isolate CMR900 ORF1a, ORF1b, Spike protein, ORF3, Membrane protein, capsid, hypothetical protein ORFx, and hypothetical protein ORFy genes, complete cds
Bat50_contig-57954000000	MG693171.1	84.932	73	11	0	2	74	2353	2281	1.51e-15	83.3	107	28810	MG693171.1 Bat coronavirus isolate CMR891-892 ORF1a gene, partial cds; and ORF1b, Spike protein, ORF3, Membrane protein, capsid, hypothetical protein ORFx, and hypothetical protein ORFy genes, complete cds
Bat50_contig-57954000000	MG693170.1	79.167	96	11	3	1	93	2558	2469	1.84e-14	78.8	107	29123	MG693170.1 Bat coronavirus isolate CMR66 ORF1a, ORF1b, Spike protein, ORF3, Membrane protein, capsid, hypothetical protein ORFx, and hypothetical protein ORFy genes, complete cds
Bat50_contig-57954000000	EF065513.1	78.947	95	11	3	1	92	2574	2486	6.42e-14	77	107	29114	EF065513.1 Bat coronavirus HKU9-1, complete genome
Bat50_contig-6026000004	MG693168.1	72.368	152	42	0	1	152	4428	4579	1.94e-16	86	153	28975	MG693168.1 Bat coronavirus isolate CMR704-P12 ORF1a, ORF1b, spike protein, ORF3, Membrane protein, capsid, hypothetical protein ORFx, and hypothetical protein ORFy genes, complete cds
Bat50_contig-6026000004	MG693169.1	72.368	152	42	0	1	152	4441	4592	1.94e-16	86	153	28989	MG693169.1 Bat coronavirus isolate CMR900 ORF1a, ORF1b, Spike protein, ORF3, Membrane protein, capsid, hypothetical protein ORFx, and hypothetical protein ORFy genes, complete cds
Bat50_contig-6026000004	MG693172.1	72.368	152	42	0	1	152	4434	4585	1.94e-16	86	153	28958	MG693172.1 Bat coronavirus isolate CMR705-P13 ORF1a, ORF1b, Spike protein, ORF3, Membrane protein, capsid, hypothetical protein ORFx, and hypothetical protein ORFy genes, complete cds
Bat50_contig-6026000004	MK211379.1	77.57	107	24	0	40	146	4606	4712	1.94e-16	86	153	29752	MK211379.1 Coronavirus BtRt-BetaCoV/GX2018, complete genome
Bat50_contig-6026000004	MG693171.1	71.711	152	43	0	1	152	4251	4402	8.26e-15	81.5	153	28810	MG693171.1 Bat coronavirus isolate CMR891-892 ORF1a gene, partial cds; and ORF1b, Spike protein, ORF3, Membrane protein, capsid, hypothetical protein ORFx, and hypothetical protein ORFy genes, complete cds
Bat50_contig-6142000009	EF065516.1	79.31	87	18	0	18	104	25413	25327	1.05e-13	77	159	29155	EF065516.1 Bat coronavirus HKU9-4, complete genome
Bat50_contig-6142000009	MG762674.1	76.744	86	20	0	18	103	25390	25305	1.91e-10	66.2	159	29134	MG762674.1 Rousettus bat coronavirus HKU9 isolate Rousettus spp/Jinghong/2009, complete genome
Bat50_contig-6142000009	EF065514.1	84.211	57	9	0	45	101	25340	25284	2.32e-09	63.5	159	29107	EF065514.1 Bat coronavirus HKU9-2, complete genome
Bat50_contig-6142000009	HM211099.1	84.211	57	9	0	45	101	25355	25299	2.32e-09	63.5	159	29112	HM211099.1 Bat coronavirus HKU9-5-2, complete genome
Bat50_contig-6142000009	EF065515.1	76.19	84	20	0	18	101	25410	25327	2.32e-09	62.6	159	29136	EF065515.1 Bat coronavirus HKU9-3, complete genome
Bat50_contig-63851000009	MG693168.1	83.146	89	15	0	15	103	26702	26614	8.14e-19	94.2	105	28975	MG693168.1 Bat coronavirus isolate CMR704-P12 ORF1a, ORF1b, spike protein, ORF3, Membrane protein, capsid, hypothetical protein ORFx, and hypothetical protein ORFy genes, complete cds
Bat50_contig-63851000009	MG693172.1	83.146	89	15	0	15	103	26708	26620	8.14e-19	94.2	105	28958	MG693172.1 Bat coronavirus isolate CMR705-P13 ORF1a, ORF1b, Spike protein, ORF3, Membrane protein, capsid, hypothetical protein ORFx, and hypothetical protein ORFy genes, complete cds
Bat50_contig-63851000009	HQ728482.1	82.022	89	16	0	15	103	13905	13817	9.92e-18	89.7	105	16186	HQ728482.1 Eidolon bat coronavirus/Kenya/KY24/2006 polyprotein (ORF1ab) gene, partial cds; and spike protein (S), ORF3 protein (ORF3), envelope protein (E), membrane protein (M), nucleocapsid protein (N), hypothetical protein ORFx (ORFx), and hypothetical protein ORFy (ORFy) genes, complete cds
Bat50_contig-63851000009	EF065515.1	82.927	82	14	0	22	103	26808	26727	1.21e-16	86	105	29136	EF065515.1 Bat coronavirus HKU9-3, complete genome
Bat50_contig-63851000009	HM211098.1	82.927	82	14	0	22	103	26808	26727	1.21e-16	86	105	29136	HM211098.1 Bat coronavirus HKU9-5-1, complete genome
Bat50_contig-9193000001	MG693171.1	77.857	140	31	0	6	145	23959	23820	1.31e-24	113	145	28810	MG693171.1 Bat coronavirus isolate CMR891-892 ORF1a gene, partial cds; and ORF1b, Spike protein, ORF3, Membrane protein, capsid, hypothetical protein ORFx, and hypothetical protein ORFy genes, complete cds
Bat50_contig-9193000001	HQ728482.1	77.143	140	32	0	6	145	11336	11197	1.6e-23	109	145	16186	HQ728482.1 Eidolon bat coronavirus/Kenya/KY24/2006 polyprotein (ORF1ab) gene, partial cds; and spike protein (S), ORF3 protein (ORF3), envelope protein (E), membrane protein (M), nucleocapsid protein (N), hypothetical protein ORFx (ORFx), and hypothetical protein ORFy (ORFy) genes, complete cds
Bat50_contig-9193000001	MG693168.1	73.793	145	38	0	1	145	24135	23991	4.28e-18	91.5	145	28975	MG693168.1 Bat coronavirus isolate CMR704-P12 ORF1a, ORF1b, spike protein, ORF3, Membrane protein, capsid, hypothetical protein ORFx, and hypothetical protein ORFy genes, complete cds
Bat50_contig-9193000001	MG693172.1	73.793	145	38	0	1	145	24141	23997	4.28e-18	91.5	145	28958	MG693172.1 Bat coronavirus isolate CMR705-P13 ORF1a, ORF1b, Spike protein, ORF3, Membrane protein, capsid, hypothetical protein ORFx, and hypothetical protein ORFy genes, complete cds
Bat50_contig-9193000001	MG693169.1	72.028	143	40	0	3	145	24158	24016	2.7e-14	78.8	145	28989	MG693169.1 Bat coronavirus isolate CMR900 ORF1a, ORF1b, Spike protein, ORF3, Membrane protein, capsid, hypothetical protein ORFx, and hypothetical protein ORFy genes, complete cds
Bat50_Reseq_contig-121959000010	HQ728482.1	88.024	167	20	0	1	167	955	789	2.15e-54	212	168	16186	HQ728482.1 Eidolon bat coronavirus/Kenya/KY24/2006 polyprotein (ORF1ab) gene, partial cds; and spike protein (S), ORF3 protein (ORF3), envelope protein (E), membrane protein (M), nucleocapsid protein (N), hypothetical protein ORFx (ORFx), and hypothetical protein ORFy (ORFy) genes, complete cds
Bat50_Reseq_contig-121959000010	MG693168.1	88.024	167	20	0	1	167	13734	13568	2.15e-54	212	168	28975	MG693168.1 Bat coronavirus isolate CMR704-P12 ORF1a, ORF1b, spike protein, ORF3, Membrane protein, capsid, hypothetical protein ORFx, and hypothetical protein ORFy genes, complete cds
Bat50_Reseq_contig-121959000010	MG693169.1	88.024	167	20	0	1	167	13747	13581	2.15e-54	212	168	28989	MG693169.1 Bat coronavirus isolate CMR900 ORF1a, ORF1b, Spike protein, ORF3, Membrane protein, capsid, hypothetical protein ORFx, and hypothetical protein ORFy genes, complete cds
Bat50_Reseq_contig-121959000010	MG693171.1	88.024	167	20	0	1	167	13557	13391	2.15e-54	212	168	28810	MG693171.1 Bat coronavirus isolate CMR891-892 ORF1a gene, partial cds; and ORF1b, Spike protein, ORF3, Membrane protein, capsid, hypothetical protein ORFx, and hypothetical protein ORFy genes, complete cds
Bat50_Reseq_contig-121959000010	MG693172.1	88.024	167	20	0	1	167	13740	13574	2.15e-54	212	168	28958	MG693172.1 Bat coronavirus isolate CMR705-P13 ORF1a, ORF1b, Spike protein, ORF3, Membrane protein, capsid, hypothetical protein ORFx, and hypothetical protein ORFy genes, complete cds
Bat50_Reseq_contig-132946000012	HQ728482.1	84.865	185	28	0	6	190	10489	10673	3.07e-53	208	192	16186	HQ728482.1 Eidolon bat coronavirus/Kenya/KY24/2006 polyprotein (ORF1ab) gene, partial cds; and spike protein (S), ORF3 protein (ORF3), envelope protein (E), membrane protein (M), nucleocapsid protein (N), hypothetical protein ORFx (ORFx), and hypothetical protein ORFy (ORFy) genes, complete cds
Bat50_Reseq_contig-132946000012	MG693171.1	82.888	187	32	0	5	191	23111	23297	6.76e-49	194	192	28810	MG693171.1 Bat coronavirus isolate CMR891-892 ORF1a gene, partial cds; and ORF1b, Spike protein, ORF3, Membrane protein, capsid, hypothetical protein ORFx, and hypothetical protein ORFy genes, complete cds
Bat50_Reseq_contig-132946000012	MG693169.1	78.075	187	41	0	5	191	23307	23493	2.07e-36	153	192	28989	MG693169.1 Bat coronavirus isolate CMR900 ORF1a, ORF1b, Spike protein, ORF3, Membrane protein, capsid, hypothetical protein ORFx, and hypothetical protein ORFy genes, complete cds
Bat50_Reseq_contig-132946000012	MG693168.1	76.344	186	44	0	6	191	23283	23468	4.56e-32	138	192	28975	MG693168.1 Bat coronavirus isolate CMR704-P12 ORF1a, ORF1b, spike protein, ORF3, Membrane protein, capsid, hypothetical protein ORFx, and hypothetical protein ORFy genes, complete cds
Bat50_Reseq_contig-132946000012	MG693172.1	76.344	186	44	0	6	191	23289	23474	4.56e-32	138	192	28958	MG693172.1 Bat coronavirus isolate CMR705-P13 ORF1a, ORF1b, Spike protein, ORF3, Membrane protein, capsid, hypothetical protein ORFx, and hypothetical protein ORFy genes, complete cds
Bat50_Reseq_contig-18248000010	EF065514.1	84.112	214	34	0	2	215	14299	14512	8.92e-61	233	218	29107	EF065514.1 Bat coronavirus HKU9-2, complete genome
Bat50_Reseq_contig-18248000010	HM211099.1	84.112	214	34	0	2	215	14299	14512	8.92e-61	233	218	29112	HM211099.1 Bat coronavirus HKU9-5-2, complete genome
Bat50_Reseq_contig-18248000010	KU182960.1	84.112	214	34	0	2	215	1488	1701	8.92e-61	233	218	2993	KU182960.1 Bat coronavirus isolate GLGC8 P1ab gene, partial cds
Bat50_Reseq_contig-18248000010	HM211101.1	83.645	214	35	0	2	215	14299	14512	3.79e-59	229	218	29122	HM211101.1 Bat coronavirus HKU9-10-2, complete genome
Bat50_Reseq_contig-18248000010	KU182959.1	83.645	214	35	0	2	215	1487	1700	3.79e-59	229	218	2995	KU182959.1 Bat coronavirus isolate GLGC6 P1ab gene, partial cds
Bat50_Reseq_contig-195000012	MG693171.1	79.424	486	100	0	2	487	23547	24032	1.87e-118	426	517	28810	MG693171.1 Bat coronavirus isolate CMR891-892 ORF1a gene, partial cds; and ORF1b, Spike protein, ORF3, Membrane protein, capsid, hypothetical protein ORFx, and hypothetical protein ORFy genes, complete cds
Bat50_Reseq_contig-195000012	HQ728482.1	78.101	516	113	0	2	517	10924	11439	7.95e-117	422	517	16186	HQ728482.1 Eidolon bat coronavirus/Kenya/KY24/2006 polyprotein (ORF1ab) gene, partial cds; and spike protein (S), ORF3 protein (ORF3), envelope protein (E), membrane protein (M), nucleocapsid protein (N), hypothetical protein ORFx (ORFx), and hypothetical protein ORFy (ORFy) genes, complete cds
Bat50_Reseq_contig-195000012	MG693172.1	77.326	516	117	0	2	517	23724	24239	2.13e-111	404	517	28958	MG693172.1 Bat coronavirus isolate CMR705-P13 ORF1a, ORF1b, Spike protein, ORF3, Membrane protein, capsid, hypothetical protein ORFx, and hypothetical protein ORFy genes, complete cds
Bat50_Reseq_contig-195000012	MG693168.1	77.132	516	118	0	2	517	23718	24233	2.6e-110	399	517	28975	MG693168.1 Bat coronavirus isolate CMR704-P12 ORF1a, ORF1b, spike protein, ORF3, Membrane protein, capsid, hypothetical protein ORFx, and hypothetical protein ORFy genes, complete cds
Bat50_Reseq_contig-195000012	MG693169.1	74.419	516	132	0	2	517	23743	24258	2.6e-91	336	517	28989	MG693169.1 Bat coronavirus isolate CMR900 ORF1a, ORF1b, Spike protein, ORF3, Membrane protein, capsid, hypothetical protein ORFx, and hypothetical protein ORFy genes, complete cds
Bat50_Reseq_contig-21316000003	MG693168.1	86.525	141	19	0	1	141	17433	17573	1.88e-41	169	141	28975	MG693168.1 Bat coronavirus isolate CMR704-P12 ORF1a, ORF1b, spike protein, ORF3, Membrane protein, capsid, hypothetical protein ORFx, and hypothetical protein ORFy genes, complete cds
Bat50_Reseq_contig-21316000003	MG693172.1	86.525	141	19	0	1	141	17439	17579	1.88e-41	169	141	28958	MG693172.1 Bat coronavirus isolate CMR705-P13 ORF1a, ORF1b, Spike protein, ORF3, Membrane protein, capsid, hypothetical protein ORFx, and hypothetical protein ORFy genes, complete cds
Bat50_Reseq_contig-21316000003	MG693169.1	85.816	141	20	0	1	141	17446	17586	2.29e-40	165	141	28989	MG693169.1 Bat coronavirus isolate CMR900 ORF1a, ORF1b, Spike protein, ORF3, Membrane protein, capsid, hypothetical protein ORFx, and hypothetical protein ORFy genes, complete cds
Bat50_Reseq_contig-21316000003	MG693171.1	85.816	141	20	0	1	141	17256	17396	2.29e-40	165	141	28810	MG693171.1 Bat coronavirus isolate CMR891-892 ORF1a gene, partial cds; and ORF1b, Spike protein, ORF3, Membrane protein, capsid, hypothetical protein ORFx, and hypothetical protein ORFy genes, complete cds
Bat50_Reseq_contig-21316000003	HQ728482.1	85.106	141	21	0	1	141	4654	4794	9.72e-39	160	141	16186	HQ728482.1 Eidolon bat coronavirus/Kenya/KY24/2006 polyprotein (ORF1ab) gene, partial cds; and spike protein (S), ORF3 protein (ORF3), envelope protein (E), membrane protein (M), nucleocapsid protein (N), hypothetical protein ORFx (ORFx), and hypothetical protein ORFy (ORFy) genes, complete cds
Bat50_Reseq_contig-2376000012	MG693168.1	77.354	393	84	4	1	389	28951	28560	5.93e-79	295	392	28975	MG693168.1 Bat coronavirus isolate CMR704-P12 ORF1a, ORF1b, spike protein, ORF3, Membrane protein, capsid, hypothetical protein ORFx, and hypothetical protein ORFy genes, complete cds
Bat50_Reseq_contig-2376000012	MG693172.1	77.354	393	84	4	1	389	28957	28566	5.93e-79	295	392	28958	MG693172.1 Bat coronavirus isolate CMR705-P13 ORF1a, ORF1b, Spike protein, ORF3, Membrane protein, capsid, hypothetical protein ORFx, and hypothetical protein ORFy genes, complete cds
Bat50_Reseq_contig-2376000012	HQ728482.1	85.774	239	30	4	1	236	16174	15937	1e-69	264	392	16186	HQ728482.1 Eidolon bat coronavirus/Kenya/KY24/2006 polyprotein (ORF1ab) gene, partial cds; and spike protein (S), ORF3 protein (ORF3), envelope protein (E), membrane protein (M), nucleocapsid protein (N), hypothetical protein ORFx (ORFx), and hypothetical protein ORFy (ORFy) genes, complete cds
Bat50_Reseq_contig-2376000012	MG693171.1	85.774	239	30	4	1	236	28797	28560	1e-69	264	392	28810	MG693171.1 Bat coronavirus isolate CMR891-892 ORF1a gene, partial cds; and ORF1b, Spike protein, ORF3, Membrane protein, capsid, hypothetical protein ORFx, and hypothetical protein ORFy genes, complete cds
Bat50_Reseq_contig-2376000012	MG693169.1	85.776	232	29	4	8	236	28989	28759	5.2e-67	256	392	28989	MG693169.1 Bat coronavirus isolate CMR900 ORF1a, ORF1b, Spike protein, ORF3, Membrane protein, capsid, hypothetical protein ORFx, and hypothetical protein ORFy genes, complete cds
Bat50_Reseq_contig-32485000007	KU131215.1	85.424	295	43	0	4	298	1568	1274	4.13e-92	339	298	2258	KU131215.1 Bat betacoronavirus isolate 13RS452-71 polyprotein (ORF1ab) gene, partial cds
Bat50_Reseq_contig-32485000007	HQ728482.1	85.085	295	44	0	4	298	1591	1297	5.03e-91	334	298	16186	HQ728482.1 Eidolon bat coronavirus/Kenya/KY24/2006 polyprotein (ORF1ab) gene, partial cds; and spike protein (S), ORF3 protein (ORF3), envelope protein (E), membrane protein (M), nucleocapsid protein (N), hypothetical protein ORFx (ORFx), and hypothetical protein ORFy (ORFy) genes, complete cds
Bat50_Reseq_contig-32485000007	MG693168.1	85.085	295	44	0	4	298	14370	14076	5.03e-91	334	298	28975	MG693168.1 Bat coronavirus isolate CMR704-P12 ORF1a, ORF1b, spike protein, ORF3, Membrane protein, capsid, hypothetical protein ORFx, and hypothetical protein ORFy genes, complete cds
Bat50_Reseq_contig-32485000007	MG693171.1	85.085	295	44	0	4	298	14193	13899	5.03e-91	334	298	28810	MG693171.1 Bat coronavirus isolate CMR891-892 ORF1a gene, partial cds; and ORF1b, Spike protein, ORF3, Membrane protein, capsid, hypothetical protein ORFx, and hypothetical protein ORFy genes, complete cds
Bat50_Reseq_contig-32485000007	MG693172.1	85.085	295	44	0	4	298	14376	14082	5.03e-91	334	298	28958	MG693172.1 Bat coronavirus isolate CMR705-P13 ORF1a, ORF1b, Spike protein, ORF3, Membrane protein, capsid, hypothetical protein ORFx, and hypothetical protein ORFy genes, complete cds
Bat50_Reseq_contig-39871000010	MG693169.1	91.892	74	5	1	5	77	20786	20859	6.04e-22	104	132	28989	MG693169.1 Bat coronavirus isolate CMR900 ORF1a, ORF1b, Spike protein, ORF3, Membrane protein, capsid, hypothetical protein ORFx, and hypothetical protein ORFy genes, complete cds
Bat50_Reseq_contig-39871000010	MG693168.1	90.141	71	6	1	5	74	20773	20843	1.09e-18	94.2	132	28975	MG693168.1 Bat coronavirus isolate CMR704-P12 ORF1a, ORF1b, spike protein, ORF3, Membrane protein, capsid, hypothetical protein ORFx, and hypothetical protein ORFy genes, complete cds
Bat50_Reseq_contig-39871000010	MG693171.1	90.141	71	6	1	5	74	20596	20666	1.09e-18	94.2	132	28810	MG693171.1 Bat coronavirus isolate CMR891-892 ORF1a gene, partial cds; and ORF1b, Spike protein, ORF3, Membrane protein, capsid, hypothetical protein ORFx, and hypothetical protein ORFy genes, complete cds
Bat50_Reseq_contig-39871000010	MG693172.1	90.141	71	6	1	5	74	20779	20849	1.09e-18	94.2	132	28958	MG693172.1 Bat coronavirus isolate CMR705-P13 ORF1a, ORF1b, Spike protein, ORF3, Membrane protein, capsid, hypothetical protein ORFx, and hypothetical protein ORFy genes, complete cds
Bat50_Reseq_contig-39871000010	HQ728482.1	88.732	71	7	1	5	74	7994	8064	1.33e-17	89.7	132	16186	HQ728482.1 Eidolon bat coronavirus/Kenya/KY24/2006 polyprotein (ORF1ab) gene, partial cds; and spike protein (S), ORF3 protein (ORF3), envelope protein (E), membrane protein (M), nucleocapsid protein (N), hypothetical protein ORFx (ORFx), and hypothetical protein ORFy (ORFy) genes, complete cds
Bat50_Reseq_contig-57397000002	MG693169.1	85.64	383	55	0	4	386	15463	15845	1.78e-123	444	386	28989	MG693169.1 Bat coronavirus isolate CMR900 ORF1a, ORF1b, Spike protein, ORF3, Membrane protein, capsid, hypothetical protein ORFx, and hypothetical protein ORFy genes, complete cds
Bat50_Reseq_contig-57397000002	MG693172.1	85.117	383	57	0	4	386	15456	15838	9.22e-121	434	386	28958	MG693172.1 Bat coronavirus isolate CMR705-P13 ORF1a, ORF1b, Spike protein, ORF3, Membrane protein, capsid, hypothetical protein ORFx, and hypothetical protein ORFy genes, complete cds
Bat50_Reseq_contig-57397000002	MG693168.1	84.856	383	58	0	4	386	15450	15832	1.12e-119	430	386	28975	MG693168.1 Bat coronavirus isolate CMR704-P12 ORF1a, ORF1b, spike protein, ORF3, Membrane protein, capsid, hypothetical protein ORFx, and hypothetical protein ORFy genes, complete cds
Bat50_Reseq_contig-57397000002	HQ728482.1	84.595	383	59	0	4	386	2671	3053	4.78e-118	425	386	16186	HQ728482.1 Eidolon bat coronavirus/Kenya/KY24/2006 polyprotein (ORF1ab) gene, partial cds; and spike protein (S), ORF3 protein (ORF3), envelope protein (E), membrane protein (M), nucleocapsid protein (N), hypothetical protein ORFx (ORFx), and hypothetical protein ORFy (ORFy) genes, complete cds
Bat50_Reseq_contig-57397000002	MG693171.1	84.595	383	59	0	4	386	15273	15655	4.78e-118	425	386	28810	MG693171.1 Bat coronavirus isolate CMR891-892 ORF1a gene, partial cds; and ORF1b, Spike protein, ORF3, Membrane protein, capsid, hypothetical protein ORFx, and hypothetical protein ORFy genes, complete cds
Bat50_Reseq_contig-66919000013	KU131215.1	85.864	191	27	0	3	193	1879	2069	1.4e-57	224	193	2258	KU131215.1 Bat betacoronavirus isolate 13RS452-71 polyprotein (ORF1ab) gene, partial cds
Bat50_Reseq_contig-66919000013	MG693168.1	85.864	191	27	0	3	193	14681	14871	1.4e-57	224	193	28975	MG693168.1 Bat coronavirus isolate CMR704-P12 ORF1a, ORF1b, spike protein, ORF3, Membrane protein, capsid, hypothetical protein ORFx, and hypothetical protein ORFy genes, complete cds
Bat50_Reseq_contig-66919000013	MG693172.1	85.864	191	27	0	3	193	14687	14877	1.4e-57	224	193	28958	MG693172.1 Bat coronavirus isolate CMR705-P13 ORF1a, ORF1b, Spike protein, ORF3, Membrane protein, capsid, hypothetical protein ORFx, and hypothetical protein ORFy genes, complete cds
Bat50_Reseq_contig-66919000013	EF065515.1	85.34	191	28	0	3	193	14814	15004	1.71e-56	219	193	29136	EF065515.1 Bat coronavirus HKU9-3, complete genome
Bat50_Reseq_contig-66919000013	HM211098.1	85.34	191	28	0	3	193	14814	15004	1.71e-56	219	193	29136	HM211098.1 Bat coronavirus HKU9-5-1, complete genome
Bat50_Reseq_contig-84474000010	MG693171.1	76.44	191	45	0	28	218	27293	27103	4.38e-33	142	220	28810	MG693171.1 Bat coronavirus isolate CMR891-892 ORF1a gene, partial cds; and ORF1b, Spike protein, ORF3, Membrane protein, capsid, hypothetical protein ORFx, and hypothetical protein ORFy genes, complete cds
Bat50_Reseq_contig-84474000010	HQ728482.1	76.042	192	46	0	27	218	14671	14480	1.53e-32	140	220	16186	HQ728482.1 Eidolon bat coronavirus/Kenya/KY24/2006 polyprotein (ORF1ab) gene, partial cds; and spike protein (S), ORF3 protein (ORF3), envelope protein (E), membrane protein (M), nucleocapsid protein (N), hypothetical protein ORFx (ORFx), and hypothetical protein ORFy (ORFy) genes, complete cds
Bat50_Reseq_contig-84474000010	MG693168.1	75.393	191	47	0	28	218	27467	27277	2.27e-30	133	220	28975	MG693168.1 Bat coronavirus isolate CMR704-P12 ORF1a, ORF1b, spike protein, ORF3, Membrane protein, capsid, hypothetical protein ORFx, and hypothetical protein ORFy genes, complete cds
Bat50_Reseq_contig-84474000010	MG693172.1	75.393	191	47	0	28	218	27473	27283	2.27e-30	133	220	28958	MG693172.1 Bat coronavirus isolate CMR705-P13 ORF1a, ORF1b, Spike protein, ORF3, Membrane protein, capsid, hypothetical protein ORFx, and hypothetical protein ORFy genes, complete cds
Bat50_Reseq_contig-84474000010	EF065515.1	70.43	186	55	0	33	218	27578	27393	8.46e-17	88.7	220	29136	EF065515.1 Bat coronavirus HKU9-3, complete genome
Bat50_Reseq_contig-96175000002	MG693168.1	84.286	210	33	0	5	214	25670	25879	1.06e-59	231	214	28975	MG693168.1 Bat coronavirus isolate CMR704-P12 ORF1a, ORF1b, spike protein, ORF3, Membrane protein, capsid, hypothetical protein ORFx, and hypothetical protein ORFy genes, complete cds
Bat50_Reseq_contig-96175000002	MG693172.1	84.286	210	33	0	5	214	25676	25885	1.06e-59	231	214	28958	MG693172.1 Bat coronavirus isolate CMR705-P13 ORF1a, ORF1b, Spike protein, ORF3, Membrane protein, capsid, hypothetical protein ORFx, and hypothetical protein ORFy genes, complete cds
Bat50_Reseq_contig-96175000002	MG693169.1	82.857	210	36	0	5	214	25695	25904	6.71e-56	217	214	28989	MG693169.1 Bat coronavirus isolate CMR900 ORF1a, ORF1b, Spike protein, ORF3, Membrane protein, capsid, hypothetical protein ORFx, and hypothetical protein ORFy genes, complete cds
Bat50_Reseq_contig-96175000002	HQ728482.1	82.381	210	37	0	5	214	12876	13085	2.85e-54	213	214	16186	HQ728482.1 Eidolon bat coronavirus/Kenya/KY24/2006 polyprotein (ORF1ab) gene, partial cds; and spike protein (S), ORF3 protein (ORF3), envelope protein (E), membrane protein (M), nucleocapsid protein (N), hypothetical protein ORFx (ORFx), and hypothetical protein ORFy (ORFy) genes, complete cds
Bat50_Reseq_contig-96175000002	MG693171.1	82.381	210	37	0	5	214	25499	25708	2.85e-54	213	214	28810	MG693171.1 Bat coronavirus isolate CMR891-892 ORF1a gene, partial cds; and ORF1b, Spike protein, ORF3, Membrane protein, capsid, hypothetical protein ORFx, and hypothetical protein ORFy genes, complete cds
Bat76_contig-1006000009	MG693171.1	83.333	114	19	0	8	121	26890	27003	7.12e-27	121	122	28810	MG693171.1 Bat coronavirus isolate CMR891-892 ORF1a gene, partial cds; and ORF1b, Spike protein, ORF3, Membrane protein, capsid, hypothetical protein ORFx, and hypothetical protein ORFy genes, complete cds
Bat76_contig-1006000009	HQ728482.1	82.456	114	20	0	8	121	14267	14380	8.67e-26	116	122	16186	HQ728482.1 Eidolon bat coronavirus/Kenya/KY24/2006 polyprotein (ORF1ab) gene, partial cds; and spike protein (S), ORF3 protein (ORF3), envelope protein (E), membrane protein (M), nucleocapsid protein (N), hypothetical protein ORFx (ORFx), and hypothetical protein ORFy (ORFy) genes, complete cds
Bat76_contig-1006000009	MG693169.1	79.646	113	23	0	8	120	27089	27201	6.67e-21	101	122	28989	MG693169.1 Bat coronavirus isolate CMR900 ORF1a, ORF1b, Spike protein, ORF3, Membrane protein, capsid, hypothetical protein ORFx, and hypothetical protein ORFy genes, complete cds
Bat76_contig-1006000009	MG693168.1	78.761	113	24	0	8	120	27064	27176	8.12e-20	96.9	122	28975	MG693168.1 Bat coronavirus isolate CMR704-P12 ORF1a, ORF1b, spike protein, ORF3, Membrane protein, capsid, hypothetical protein ORFx, and hypothetical protein ORFy genes, complete cds
Bat76_contig-1006000009	MG693172.1	78.761	113	24	0	8	120	27070	27182	8.12e-20	96.9	122	28958	MG693172.1 Bat coronavirus isolate CMR705-P13 ORF1a, ORF1b, Spike protein, ORF3, Membrane protein, capsid, hypothetical protein ORFx, and hypothetical protein ORFy genes, complete cds
Bat76_contig-1270000006	MG693171.1	73.196	97	26	0	10	106	19062	19158	1.7e-08	59	106	28810	MG693171.1 Bat coronavirus isolate CMR891-892 ORF1a gene, partial cds; and ORF1b, Spike protein, ORF3, Membrane protein, capsid, hypothetical protein ORFx, and hypothetical protein ORFy genes, complete cds
Bat76_contig-1270000006	HQ728482.1	75	80	20	0	27	106	6477	6556	2.07e-07	55.4	106	16186	HQ728482.1 Eidolon bat coronavirus/Kenya/KY24/2006 polyprotein (ORF1ab) gene, partial cds; and spike protein (S), ORF3 protein (ORF3), envelope protein (E), membrane protein (M), nucleocapsid protein (N), hypothetical protein ORFx (ORFx), and hypothetical protein ORFy (ORFy) genes, complete cds
Bat76_contig-1270000006	MG693168.1	75	80	20	0	27	106	19256	19335	2.07e-07	55.4	106	28975	MG693168.1 Bat coronavirus isolate CMR704-P12 ORF1a, ORF1b, spike protein, ORF3, Membrane protein, capsid, hypothetical protein ORFx, and hypothetical protein ORFy genes, complete cds
Bat76_contig-1270000006	MG693169.1	75	80	20	0	27	106	19269	19348	2.07e-07	55.4	106	28989	MG693169.1 Bat coronavirus isolate CMR900 ORF1a, ORF1b, Spike protein, ORF3, Membrane protein, capsid, hypothetical protein ORFx, and hypothetical protein ORFy genes, complete cds
Bat76_contig-1270000006	MG693172.1	75	80	20	0	27	106	19262	19341	2.07e-07	55.4	106	28958	MG693172.1 Bat coronavirus isolate CMR705-P13 ORF1a, ORF1b, Spike protein, ORF3, Membrane protein, capsid, hypothetical protein ORFx, and hypothetical protein ORFy genes, complete cds
Bat76_contig-130000005	MG693168.1	84	175	28	0	1	175	12906	12732	7.44e-48	190	176	28975	MG693168.1 Bat coronavirus isolate CMR704-P12 ORF1a, ORF1b, spike protein, ORF3, Membrane protein, capsid, hypothetical protein ORFx, and hypothetical protein ORFy genes, complete cds
Bat76_contig-130000005	MG693172.1	84	175	28	0	1	175	12912	12738	7.44e-48	190	176	28958	MG693172.1 Bat coronavirus isolate CMR705-P13 ORF1a, ORF1b, Spike protein, ORF3, Membrane protein, capsid, hypothetical protein ORFx, and hypothetical protein ORFy genes, complete cds
Bat76_contig-130000005	MG693169.1	83.429	175	29	0	1	175	12919	12745	3.16e-46	186	176	28989	MG693169.1 Bat coronavirus isolate CMR900 ORF1a, ORF1b, Spike protein, ORF3, Membrane protein, capsid, hypothetical protein ORFx, and hypothetical protein ORFy genes, complete cds
Bat76_contig-130000005	MG693171.1	83.429	175	29	0	1	175	12729	12555	3.16e-46	186	176	28810	MG693171.1 Bat coronavirus isolate CMR891-892 ORF1a gene, partial cds; and ORF1b, Spike protein, ORF3, Membrane protein, capsid, hypothetical protein ORFx, and hypothetical protein ORFy genes, complete cds
Bat76_contig-130000005	EF065515.1	82.353	170	28	2	7	175	13033	12865	2.96e-40	165	176	29136	EF065515.1 Bat coronavirus HKU9-3, complete genome
Bat76_contig-213000012	MG693171.1	72.973	148	40	0	20	167	23042	22895	6.13e-17	87.8	167	28810	MG693171.1 Bat coronavirus isolate CMR891-892 ORF1a gene, partial cds; and ORF1b, Spike protein, ORF3, Membrane protein, capsid, hypothetical protein ORFx, and hypothetical protein ORFy genes, complete cds
Bat76_contig-213000012	HQ728482.1	72.109	147	41	0	21	167	10418	10272	9.1e-15	81.5	167	16186	HQ728482.1 Eidolon bat coronavirus/Kenya/KY24/2006 polyprotein (ORF1ab) gene, partial cds; and spike protein (S), ORF3 protein (ORF3), envelope protein (E), membrane protein (M), nucleocapsid protein (N), hypothetical protein ORFx (ORFx), and hypothetical protein ORFy (ORFy) genes, complete cds
Bat76_contig-213000012	MG693168.1	75.789	95	23	0	15	109	23218	23124	5.75e-11	68.9	167	28975	MG693168.1 Bat coronavirus isolate CMR704-P12 ORF1a, ORF1b, spike protein, ORF3, Membrane protein, capsid, hypothetical protein ORFx, and hypothetical protein ORFy genes, complete cds
Bat76_contig-213000012	MG693169.1	75.789	95	23	0	15	109	23243	23149	5.75e-11	68.9	167	28989	MG693169.1 Bat coronavirus isolate CMR900 ORF1a, ORF1b, Spike protein, ORF3, Membrane protein, capsid, hypothetical protein ORFx, and hypothetical protein ORFy genes, complete cds
Bat76_contig-213000012	MG693172.1	75.789	95	23	0	15	109	23224	23130	5.75e-11	68.9	167	28958	MG693172.1 Bat coronavirus isolate CMR705-P13 ORF1a, ORF1b, Spike protein, ORF3, Membrane protein, capsid, hypothetical protein ORFx, and hypothetical protein ORFy genes, complete cds
Bat76_contig-611000006	MG693168.1	88.281	128	15	0	8	135	11778	11905	7.91e-40	164	140	28975	MG693168.1 Bat coronavirus isolate CMR704-P12 ORF1a, ORF1b, spike protein, ORF3, Membrane protein, capsid, hypothetical protein ORFx, and hypothetical protein ORFy genes, complete cds
Bat76_contig-611000006	MG693169.1	88.281	128	15	0	8	135	11791	11918	7.91e-40	164	140	28989	MG693169.1 Bat coronavirus isolate CMR900 ORF1a, ORF1b, Spike protein, ORF3, Membrane protein, capsid, hypothetical protein ORFx, and hypothetical protein ORFy genes, complete cds
Bat76_contig-611000006	MG693171.1	88.281	128	15	0	8	135	11601	11728	7.91e-40	164	140	28810	MG693171.1 Bat coronavirus isolate CMR891-892 ORF1a gene, partial cds; and ORF1b, Spike protein, ORF3, Membrane protein, capsid, hypothetical protein ORFx, and hypothetical protein ORFy genes, complete cds
Bat76_contig-611000006	MG693172.1	88.281	128	15	0	8	135	11784	11911	7.91e-40	164	140	28958	MG693172.1 Bat coronavirus isolate CMR705-P13 ORF1a, ORF1b, Spike protein, ORF3, Membrane protein, capsid, hypothetical protein ORFx, and hypothetical protein ORFy genes, complete cds
Bat76_contig-611000006	EF065514.1	75.385	130	32	0	1	130	11843	11972	4.1e-18	91.5	140	29107	EF065514.1 Bat coronavirus HKU9-2, complete genome
Bat76_contig-845000005	EF065514.1	83.465	127	21	0	1	127	14295	14421	3.4e-31	135	127	29107	EF065514.1 Bat coronavirus HKU9-2, complete genome
Bat76_contig-845000005	HM211099.1	83.465	127	21	0	1	127	14295	14421	3.4e-31	135	127	29112	HM211099.1 Bat coronavirus HKU9-5-2, complete genome
Bat76_contig-845000005	KU182960.1	83.465	127	21	0	1	127	1484	1610	3.4e-31	135	127	2993	KU182960.1 Bat coronavirus isolate GLGC8 P1ab gene, partial cds
Bat76_contig-845000005	HM211101.1	82.677	127	22	0	1	127	14295	14421	4.14e-30	131	127	29122	HM211101.1 Bat coronavirus HKU9-10-2, complete genome
Bat76_contig-845000005	KU182959.1	82.677	127	22	0	1	127	1483	1609	4.14e-30	131	127	2995	KU182959.1 Bat coronavirus isolate GLGC6 P1ab gene, partial cds

## Sheet: Sheet1
Supplementary Table 2. Genbank Accession numbers for all sequences from this study.
Bat and contig ID	GenBank Accession Number
Afronycteris nana bat alphacoronavirus/Bat77	OL807608
Chaerephon pumilus bat alphacoronavirus/Bat143	OL807609
Chaerephon pumilus bat alphacoronavirus/Bat151	OL807610
Chaerephon pumilus bat alphacoronavirus/Bat180	OL807611
Bat50_contig-1145000012	OM000306
Bat50_contig-1775000003	OM000307
Bat50_contig-2747000000	OM000308
Bat50_contig-4553000007	OM000309
Bat50_contig-5414000012	OM000310
Bat50_contig-5417000003	OM000311
Bat50_contig-6026000004	OM000312
Bat50_contig-6142000009	OM000313
Bat50_contig-9193000001	OM000314
Bat50_contig-10076000010	OM000315
Bat50_contig-11237000003	OM000316
Bat50_contig-12807000000	OM000317
Bat50_contig-13245000009	OM000318
Bat50_contig-14405000002	OM000319
Bat50_contig-16349000004	OM000320
Bat50_contig-17271000005	OM000321
Bat50_contig-23015000002	OM000322
Bat50_contig-25333000002	OM000323
Bat50_contig-26912000009	OM000324
Bat50_contig-51241000008	OM000325
Bat50_contig-53375000010	OM000326
Bat50_contig-56922000012	OM000327
Bat50_contig-57954000000	OM000328
Bat50_contig-63851000009	OM000329
Bat50_Reseq_contig-195000012	OM000330
Bat50_Reseq_contig-2376000012	OM000331
Bat50_Reseq_contig-18248000010	OM000332
Bat50_Reseq_contig-21316000003	OM000333
Bat50_Reseq_contig-32485000007	OM000334
Bat50_Reseq_contig-39871000010	OM000335
Bat50_Reseq_contig-57397000002	OM000336
Bat50_Reseq_contig-66919000013	OM000337
Bat50_Reseq_contig-84474000010	OM000338
Bat50_Reseq_contig-96175000002	OM000339
Bat50_Reseq_contig-121959000010	OM000340
Bat50_Reseq_contig-132946000012	OM000341
Bat76_contig-130000005	OM000342
Bat76_contig-213000012	OM000343
Bat76_contig-611000006	OM000344
Bat76_contig-845000005	OM000345
Bat76_contig-1006000009	OM000346
Bat76_contig-1270000006	OM000347
Bat166_contig-3000002	OM000348
Bat166_contig-11000007	OM000349
Bat166_contig-14000005	OM000350
Bat166_contig-17000010	OM000351
Bat166_contig-19000006	OM000352
Bat166_contig-21000007	OM000353
Bat166_contig-22000001	OM000354
Bat166_contig-26000003	OM000355
Bat166_contig-30000009	OM000356
Bat166_contig-30000012	OM000357
Bat166_contig-42000006	OM000358
Bat166_contig-52000000	OM000359
Bat166_contig-62000008	OM000360
Bat166_contig-72000000	OM000361
Bat166_contig-93000000	OM000362
Bat166_contig-129000001	OM000363
Bat166_contig-171000002	OM000364
Bat166_contig-5742000003	OM000365
Bat166_contig-9974000012	OM000366
Bat166_contig-10056000009	OM000367
Bat166_contig-18666000001	OM000368
Bat166_contig-41058000008	OM000369
Bat166_contig-47628000001	OM000370
Bat166_contig-54915000008	OM000371
Bat167_contig-864000009	OM000372
Bat167_contig-1582000012	OM000373
Bat167_contig/1644000014	OM000374
Bat167_contig-1768000008	OM000375
Bat180_contig-3000003	OM000376
Bat180_contig-9000011	OM000377
Bat180_contig-8224000014	OM000378
Bat180_contig-10047000013	OM000379
Bat180_contig-10775000003	OM000380
